# Supplementary material for: Isolation and Genome Analysis of Pectobacterium colocasium sp. nov. and Pectobacterium aroidearum, Two New Pathogens of Taro
Source: Front Plant Sci. 2022 Apr 26;13:852750. doi: 10.3389/fpls.2022.852750 (PMC9088014; doi:10.3389/fpls.2022.852750)
Supplement: Supplementary file 1 [file Table_2.xlsx]

## Sheet: Table S2
Table S2. The ANI values between LJ1, LJ2 genomes and the Pectobacterium genomes in NCBI database
Query strain	Subject genome	ANI value (%)
LJ1	GCF_013449375.1	93.6833
LJ1	GCF_015277635.1	91.4475
LJ1	GCF_014050115.1	91.4419
LJ1	GCF_013913595.1	91.4364
LJ1	GCF_000023605.1	91.407
LJ1	GCF_015689195.1	91.4041
LJ1	GCF_013913555.1	91.4004
LJ1	GCF_013913645.1	91.3873
LJ1	GCF_013913585.1	91.3768
LJ1	LJ2	91.3476
LJ1	GCF_015709085.1	91.3297
LJ1	GCF_014042225.1	91.3105
LJ1	GCF_013913605.1	91.275
LJ1	GCF_013449715.1	91.2039
LJ1	GCF_009931215.1	90.8197
LJ1	GCF_000808515.1	90.7659
LJ1	GCF_000808495.1	90.7534
LJ1	GCF_016864975.1	90.753
LJ1	GCF_013488025.1	90.7296
LJ1	GCF_000749855.1	90.7226
LJ1	GCF_000808475.1	90.7157
LJ1	GCF_900129615.1	90.7094
LJ1	GCF_013449385.1	90.7084
LJ1	GCF_016864995.1	90.7072
LJ1	GCF_016742895.1	90.7044
LJ1	GCF_013449415.1	90.7003
LJ1	GCF_009931195.1	90.6998
LJ1	GCF_002068115.1	90.6959
LJ1	GCF_016949695.1	90.6954
LJ1	GCF_014164815.1	90.6951
LJ1	GCF_013449495.1	90.6934
LJ1	GCF_005771575.1	90.6929
LJ1	GCF_016949145.1	90.6882
LJ1	GCF_002764035.1	90.6814
LJ1	GCF_013449395.1	90.6674
LJ1	GCF_000808435.1	90.6668
LJ1	GCF_016944615.1	90.6663
LJ1	GCF_000808385.1	90.6657
LJ1	GCF_002930555.1	90.6647
LJ1	GCF_000808145.1	90.6553
LJ1	GCF_016950285.1	90.6545
LJ1	GCF_003990515.2	90.6544
LJ1	GCF_016944295.1	90.6502
LJ1	GCF_001039055.1	90.6452
LJ1	GCF_016944275.1	90.6434
LJ1	GCF_016949135.1	90.6416
LJ1	GCF_016949775.1	90.6415
LJ1	GCF_016950175.1	90.6397
LJ1	GCF_000808235.1	90.6392
LJ1	GCF_000808115.1	90.6329
LJ1	GCF_000294535.1	90.6267
LJ1	GCF_016949735.1	90.6256
LJ1	GCF_016949795.1	90.6241
LJ1	GCF_016949155.1	90.6229
LJ1	GCF_016949195.1	90.62
LJ1	GCF_016944235.1	90.6195
LJ1	GCF_016944435.1	90.6142
LJ1	GCF_000808195.1	90.6106
LJ1	GCF_003595125.1	90.6101
LJ1	GCF_016944555.1	90.6091
LJ1	GCF_016949375.1	90.6064
LJ1	GCF_016949545.1	90.6061
LJ1	GCF_016950125.1	90.6037
LJ1	GCF_016944595.1	90.6031
LJ1	GCF_000808245.1	90.6014
LJ1	GCF_016949875.1	90.6014
LJ1	GCF_016949315.1	90.6003
LJ1	GCF_002250255.1	90.6001
LJ1	GCF_000808375.1	90.5981
LJ1	GCF_000808295.1	90.5971
LJ1	GCF_000808215.1	90.5951
LJ1	GCF_016949975.1	90.5937
LJ1	GCF_016949355.1	90.5905
LJ1	GCF_016742935.1	90.5874
LJ1	GCF_000738105.1	90.5869
LJ1	GCF_000808355.1	90.5843
LJ1	GCF_000808315.1	90.5802
LJ1	GCF_016950085.1	90.5801
LJ1	GCF_016949885.1	90.5794
LJ1	GCF_016949525.1	90.5794
LJ1	GCF_016944315.1	90.5779
LJ1	GCF_016949705.1	90.5773
LJ1	GCF_016949995.1	90.5753
LJ1	GCF_002288545.1	90.5748
LJ1	GCF_000173155.1	90.5731
LJ1	GCF_003186045.1	90.573
LJ1	GCF_016944255.1	90.5723
LJ1	GCF_016950015.1	90.5699
LJ1	GCF_016949435.1	90.5695
LJ1	GCF_016949235.1	90.5692
LJ1	GCF_016949835.1	90.5683
LJ1	GCF_017255075.1	90.5632
LJ1	GCF_013449535.1	90.5612
LJ1	GCF_013449475.1	90.5611
LJ1	GCF_003595115.1	90.559
LJ1	GCF_016949515.1	90.5587
LJ1	GCF_016949275.1	90.5574
LJ1	GCF_016949595.1	90.556
LJ1	GCF_016949335.1	90.5484
LJ1	GCF_016949345.1	90.5456
LJ1	GCF_016949855.1	90.5446
LJ1	GCF_016950075.1	90.5435
LJ1	GCF_000808255.1	90.5354
LJ1	GCF_016949295.1	90.5313
LJ1	GCF_016949655.1	90.5311
LJ1	GCF_016949255.1	90.5311
LJ1	GCF_000808455.1	90.5288
LJ1	GCF_000808335.1	90.5287
LJ1	GCF_003594975.1	90.5276
LJ1	GCF_016950185.1	90.5219
LJ1	GCF_016949915.1	90.5197
LJ1	GCF_013449485.1	90.5152
LJ1	GCF_004296685.1	90.5103
LJ1	GCF_016950225.1	90.5078
LJ1	GCF_016988595.1	90.5074
LJ1	GCF_001932635.1	90.5015
LJ1	GCF_001038675.1	90.4987
LJ1	GCF_002307355.1	90.4927
LJ1	GCF_003571485.1	90.4907
LJ1	GCF_001238575.1	90.4869
LJ1	GCF_002930535.1	90.4763
LJ1	GCF_003932035.1	90.4697
LJ1	GCF_016949075.1	90.4657
LJ1	GCF_000738115.1	90.4643
LJ1	GCF_018219365.1	90.4585
LJ1	GCF_003402555.1	90.4578
LJ1	GCF_002921295.1	90.4575
LJ1	GCF_016950255.1	90.4565
LJ1	GCF_003031305.1	90.4504
LJ1	GCF_013449675.1	90.4503
LJ1	GCF_014604455.1	90.4465
LJ1	GCF_003990505.1	90.4447
LJ1	GCF_002921275.1	90.4443
LJ1	GCF_016949035.1	90.4431
LJ1	GCF_000754705.1	90.4422
LJ1	GCF_013449655.1	90.4395
LJ1	GCF_004296715.1	90.4279
LJ1	GCF_016949935.1	90.4262
LJ1	GCF_018095725.1	90.4252
LJ1	GCF_002921205.1	90.4233
LJ1	GCF_002921235.2	90.4221
LJ1	GCF_004296765.1	90.4198
LJ1	GCF_009873295.1	90.4185
LJ1	GCF_004296675.1	90.4138
LJ1	GCF_003595065.1	90.4129
LJ1	GCF_000808415.1	90.4124
LJ1	GCF_013449405.1	90.4096
LJ1	GCF_003121735.1	90.4092
LJ1	GCF_002921285.1	90.409
LJ1	GCF_004296665.1	90.4086
LJ1	GCF_002983505.1	90.4043
LJ1	GCF_018095765.1	90.4009
LJ1	GCF_016415585.1	90.3987
LJ1	GCF_011378965.1	90.3973
LJ1	GCF_902167255.1	90.3909
LJ1	GCF_000754695.1	90.3908
LJ1	GCF_003096475.1	90.3884
LJ1	GCF_018094745.1	90.3851
LJ1	GCF_004296725.1	90.3832
LJ1	GCF_001429565.2	90.3786
LJ1	GCF_003121765.1	90.3759
LJ1	GCF_902143355.1	90.3749
LJ1	GCF_018095745.1	90.3745
LJ1	GCF_902143345.1	90.3738
LJ1	GCF_016949955.1	90.371
LJ1	GCF_002250215.1	90.3645
LJ1	GCF_003594995.1	90.3618
LJ1	GCF_900195285.2	90.3557
LJ1	GCF_018094705.1	90.353
LJ1	GCF_902143335.1	90.3494
LJ1	GCF_013449605.1	90.348
LJ1	GCF_003595135.1	90.3478
LJ1	GCF_902143365.1	90.3442
LJ1	GCF_018094665.1	90.3319
LJ1	GCF_009931295.1	90.3301
LJ1	GCF_900195295.2	90.3286
LJ1	GCF_003595035.1	90.3229
LJ1	GCF_018095755.1	90.3207
LJ1	GCF_003382655.2	90.3082
LJ1	GCF_011379045.1	90.3074
LJ1	GCF_011378945.1	90.3066
LJ1	GCF_002904055.1	90.2977
LJ1	GCF_003990525.1	90.2959
LJ1	GCF_000749915.1	90.2894
LJ1	GCF_011378985.1	90.2866
LJ1	GCF_018094685.1	90.2846
LJ1	GCF_009931575.1	90.2843
LJ1	GCF_003595055.1	90.2803
LJ1	GCF_002904255.1	90.2722
LJ1	GCF_016950195.1	90.2686
LJ1	GCF_000769535.1	90.2677
LJ1	GCF_003382645.2	90.2536
LJ1	GCF_002904025.1	90.2529
LJ1	GCF_016949215.1	90.2511
LJ1	GCF_000738125.1	90.248
LJ1	GCF_003382595.2	90.2191
LJ1	GCF_002904185.1	90.206
LJ1	GCF_013449685.1	90.2056
LJ1	GCF_002904195.1	90.1905
LJ1	GCF_002904225.1	90.1821
LJ1	GCF_002904105.1	90.1764
LJ1	GCF_000754715.1	90.1764
LJ1	GCF_002904005.1	90.1677
LJ1	GCF_002904085.1	90.1625
LJ1	GCF_002904045.1	90.1618
LJ1	GCF_003382565.2	90.158
LJ1	GCF_002904145.1	90.1514
LJ1	GCF_002904125.1	90.1502
LJ1	GCF_016949095.1	90.145
LJ1	GCF_000803315.1	90.1396
LJ1	GCF_003382585.2	90.1377
LJ1	GCF_016949055.1	90.1353
LJ1	GCF_013450045.1	90.1328
LJ1	GCF_014946835.1	90.1227
LJ1	GCF_003382625.2	90.1202
LJ1	GCF_014946905.1	90.12
LJ1	GCF_014946775.1	90.1101
LJ1	GCF_000754765.1	90.0994
LJ1	GCF_014946865.1	90.0992
LJ1	GCF_007833835.1	90.099
LJ1	GCF_001984525.1	90.0891
LJ1	GCF_014946825.1	90.0887
LJ1	GCF_014946805.1	90.064
LJ1	GCF_001984535.1	90.0594
LJ1	GCF_014946845.1	90.0442
LJ1	GCF_016949085.1	90.0338
LJ1	GCF_016950315.1	89.9391
LJ1	GCF_005497185.1	88.8972
LJ1	GCF_002804265.1	88.6433
LJ1	GCF_000696465.1	88.5932
LJ1	GCF_000749965.1	88.5664
LJ1	GCF_000740965.1	88.5663
LJ1	GCF_001039065.1	88.5593
LJ1	GCF_000389755.1	88.5518
LJ1	GCF_002847345.1	88.5458
LJ1	GCF_000011605.1	88.5445
LJ1	GCF_004137785.1	88.5326
LJ1	GCF_001038685.1	88.5283
LJ1	GCF_000749905.1	88.5234
LJ1	GCF_003312345.1	88.5214
LJ1	GCF_002920025.1	88.5079
LJ1	GCF_002847355.1	88.4982
LJ1	GCF_003312355.1	88.4958
LJ1	GCF_004137795.1	88.4856
LJ1	GCF_003121725.1	88.4767
LJ1	GCF_003800545.1	88.4629
LJ1	GCF_016742905.1	88.4218
LJ1	GCF_000749845.1	88.3824
LJ1	GCF_016950155.1	88.369
LJ1	GCF_004137815.1	88.3655
LJ1	GCF_000749925.1	88.341
LJ1	GCF_012427845.1	88.2934
LJ1	GCF_018344415.1	88.2211
LJ1	GCF_001742185.1	88.2123
LJ1	GCF_003028395.1	88.1869
LJ1	GCF_000803215.1	88.1787
LJ1	GCF_000291725.1	88.1746
LJ1	GCF_000260925.1	88.1653
LJ1	GCF_016864935.1	88.1559
LJ1	GCF_000757625.1	88.146
LJ1	GCF_003992745.1	88.1184
LJ1	GCF_000632375.1	88.098
LJ1	GCF_003628025.1	88.0972
LJ1	GCF_003628575.1	88.0933
LJ1	GCF_003628655.1	88.0758
LJ1	GCF_002920045.2	88.0738
LJ1	GCF_000749865.1	88.0553
LJ1	GCF_000754685.1	88.0428
LJ1	GCF_003628595.1	88.0404
LJ1	GCF_016126895.1	88.0386
LJ1	GCF_001742145.1	88.0372
LJ1	GCF_003628675.1	88.0284
LJ1	GCF_003628735.1	88.0218
LJ1	GCF_003628715.1	88.0136
LJ1	GCF_016107065.1	88.0116
LJ1	GCF_003628015.1	88.0083
LJ1	GCF_003628615.1	88.001
LJ1	GCF_000024645.1	87.9979
LJ1	GCF_016950275.1	87.993
LJ1	GCF_003628635.1	87.9882
LJ1	GCF_009931535.1	87.9766
LJ1	GCF_016107185.1	87.9714
LJ1	GCF_016107085.1	87.9471
LJ1	GCF_003628695.1	87.9464
LJ1	GCF_016107035.1	87.9262
LJ1	GCF_016107125.1	87.9239
LJ1	GCF_016107095.1	87.9194
LJ1	GCF_003121785.1	87.9112
LJ1	GCF_016107135.1	87.9062
LJ1	GCF_016107025.1	87.8998
LJ1	GCF_016107195.1	87.8954
LJ1	GCF_016107165.1	87.8847
LJ2	GCF_015689195.1	98.3256
LJ2	GCF_015709085.1	98.2635
LJ2	GCF_015277635.1	98.263
LJ2	GCF_013913645.1	98.222
LJ2	GCF_013913605.1	98.1767
LJ2	GCF_013913585.1	98.1711
LJ2	GCF_013913555.1	98.1414
LJ2	GCF_013913595.1	98.1412
LJ2	GCF_014050115.1	98.1241
LJ2	GCF_013449715.1	97.9955
LJ2	GCF_014042225.1	97.9276
LJ2	GCF_000023605.1	97.9085
LJ2	LJ1	91.3376
LJ2	GCF_013449375.1	91.2929
LJ2	GCF_016944295.1	91.1038
LJ2	GCF_016944555.1	91.0708
LJ2	GCF_016944235.1	91.0546
LJ2	GCF_016944595.1	91.0446
LJ2	GCF_016944615.1	91.0413
LJ2	GCF_000808235.1	91.041
LJ2	GCF_016944275.1	91.0335
LJ2	GCF_016944435.1	91.0292
LJ2	GCF_003990515.2	91.0263
LJ2	GCF_002764035.1	91.015
LJ2	GCF_000808195.1	91.0097
LJ2	GCF_000808255.1	91.0092
LJ2	GCF_016950175.1	91.0057
LJ2	GCF_016949275.1	91.0042
LJ2	GCF_016949345.1	91.0039
LJ2	GCF_016950125.1	91.0024
LJ2	GCF_000808315.1	91.0015
LJ2	GCF_016949875.1	91.0005
LJ2	GCF_016949375.1	90.9998
LJ2	GCF_001932635.1	90.9963
LJ2	GCF_016949835.1	90.9935
LJ2	GCF_016950015.1	90.9932
LJ2	GCF_016944255.1	90.9929
LJ2	GCF_000808145.1	90.9914
LJ2	GCF_016949335.1	90.9896
LJ2	GCF_000808295.1	90.9887
LJ2	GCF_016949885.1	90.9879
LJ2	GCF_016950085.1	90.9863
LJ2	GCF_016950225.1	90.9844
LJ2	GCF_016949195.1	90.9831
LJ2	GCF_016950075.1	90.9819
LJ2	GCF_016949355.1	90.9798
LJ2	GCF_000808385.1	90.979
LJ2	GCF_016949525.1	90.9789
LJ2	GCF_003594975.1	90.9784
LJ2	GCF_016949995.1	90.9774
LJ2	GCF_016949435.1	90.9738
LJ2	GCF_016949545.1	90.9738
LJ2	GCF_016949595.1	90.9691
LJ2	GCF_016944315.1	90.9687
LJ2	GCF_009873295.1	90.9651
LJ2	GCF_016949135.1	90.9642
LJ2	GCF_016949145.1	90.9628
LJ2	GCF_002930555.1	90.9625
LJ2	GCF_003595115.1	90.9608
LJ2	GCF_016949655.1	90.9599
LJ2	GCF_016949235.1	90.9591
LJ2	GCF_000808115.1	90.9544
LJ2	GCF_016949315.1	90.9488
LJ2	GCF_013449535.1	90.9484
LJ2	GCF_002068115.1	90.948
LJ2	GCF_002250255.1	90.9457
LJ2	GCF_016949775.1	90.9445
LJ2	GCF_016864975.1	90.9432
LJ2	GCF_013449485.1	90.9411
LJ2	GCF_016950255.1	90.9396
LJ2	GCF_000808355.1	90.9393
LJ2	GCF_001038675.1	90.9376
LJ2	GCF_001238575.1	90.9359
LJ2	GCF_016950285.1	90.9318
LJ2	GCF_000808335.1	90.9309
LJ2	GCF_000808375.1	90.9305
LJ2	GCF_000294535.1	90.9303
LJ2	GCF_000808455.1	90.9269
LJ2	GCF_016949735.1	90.926
LJ2	GCF_016949975.1	90.9196
LJ2	GCF_002930535.1	90.9186
LJ2	GCF_016950185.1	90.9152
LJ2	GCF_016949795.1	90.9152
LJ2	GCF_000738105.1	90.9141
LJ2	GCF_016949155.1	90.9123
LJ2	GCF_016949855.1	90.9097
LJ2	GCF_000808245.1	90.9028
LJ2	GCF_016949915.1	90.9014
LJ2	GCF_000754705.1	90.899
LJ2	GCF_017255075.1	90.8982
LJ2	GCF_016949705.1	90.8878
LJ2	GCF_013449475.1	90.8775
LJ2	GCF_016988595.1	90.8724
LJ2	GCF_016949515.1	90.8701
LJ2	GCF_016949255.1	90.8686
LJ2	GCF_003186045.1	90.8657
LJ2	GCF_016949295.1	90.8604
LJ2	GCF_000738115.1	90.8529
LJ2	GCF_003595055.1	90.8495
LJ2	GCF_000754695.1	90.847
LJ2	GCF_002250215.1	90.846
LJ2	GCF_001429565.2	90.8347
LJ2	GCF_000738125.1	90.7805
LJ2	GCF_016950195.1	90.7639
LJ2	GCF_016949215.1	90.7236
LJ2	GCF_016949695.1	90.6406
LJ2	GCF_013449685.1	90.5836
LJ2	GCF_002307355.1	90.5779
LJ2	GCF_016949095.1	90.5759
LJ2	GCF_016949055.1	90.5717
LJ2	GCF_002288545.1	90.5615
LJ2	GCF_009931215.1	90.5608
LJ2	GCF_902143335.1	90.5595
LJ2	GCF_016950315.1	90.551
LJ2	GCF_016864995.1	90.5401
LJ2	GCF_009931195.1	90.5318
LJ2	GCF_902143345.1	90.5195
LJ2	GCF_000808215.1	90.5178
LJ2	GCF_000808495.1	90.5096
LJ2	GCF_016742895.1	90.5092
LJ2	GCF_003595125.1	90.5055
LJ2	GCF_000808515.1	90.5037
LJ2	GCF_902143365.1	90.5014
LJ2	GCF_016949935.1	90.5013
LJ2	GCF_000808475.1	90.4981
LJ2	GCF_013449395.1	90.4978
LJ2	GCF_013449415.1	90.495
LJ2	GCF_013449385.1	90.4935
LJ2	GCF_902167255.1	90.4929
LJ2	GCF_003121735.1	90.4896
LJ2	GCF_013449495.1	90.4864
LJ2	GCF_013488025.1	90.4818
LJ2	GCF_003990525.1	90.4813
LJ2	GCF_902143355.1	90.4762
LJ2	GCF_014164815.1	90.4717
LJ2	GCF_900129615.1	90.4709
LJ2	GCF_003595035.1	90.4701
LJ2	GCF_001039055.1	90.4619
LJ2	GCF_000749855.1	90.4597
LJ2	GCF_005771575.1	90.4507
LJ2	GCF_000808435.1	90.424
LJ2	GCF_016742935.1	90.4136
LJ2	GCF_000173155.1	90.3795
LJ2	GCF_016949085.1	90.376
LJ2	GCF_014946865.1	90.3682
LJ2	GCF_000808415.1	90.3611
LJ2	GCF_014946845.1	90.3589
LJ2	GCF_014946835.1	90.3461
LJ2	GCF_002921235.2	90.3382
LJ2	GCF_013449675.1	90.329
LJ2	GCF_014946805.1	90.3178
LJ2	GCF_016949075.1	90.3097
LJ2	GCF_003932035.1	90.3072
LJ2	GCF_013449605.1	90.3038
LJ2	GCF_014946905.1	90.3014
LJ2	GCF_018094745.1	90.3008
LJ2	GCF_014946825.1	90.2988
LJ2	GCF_003031305.1	90.2948
LJ2	GCF_014946775.1	90.2946
LJ2	GCF_900195285.2	90.2923
LJ2	GCF_014604455.1	90.2889
LJ2	GCF_004296685.1	90.2798
LJ2	GCF_900195295.2	90.2794
LJ2	GCF_004296715.1	90.2774
LJ2	GCF_009931575.1	90.2771
LJ2	GCF_003121765.1	90.2741
LJ2	GCF_011378965.1	90.2727
LJ2	GCF_016949035.1	90.2707
LJ2	GCF_011379045.1	90.2702
LJ2	GCF_013449405.1	90.2701
LJ2	GCF_003595065.1	90.2699
LJ2	GCF_011378945.1	90.269
LJ2	GCF_018095745.1	90.2666
LJ2	GCF_002921275.1	90.2609
LJ2	GCF_018095725.1	90.2598
LJ2	GCF_011378985.1	90.2597
LJ2	GCF_000749915.1	90.2552
LJ2	GCF_018095765.1	90.2438
LJ2	GCF_003096475.1	90.2437
LJ2	GCF_018219365.1	90.2316
LJ2	GCF_004296665.1	90.2295
LJ2	GCF_013449655.1	90.2293
LJ2	GCF_018095755.1	90.2241
LJ2	GCF_002921205.1	90.2227
LJ2	GCF_003594995.1	90.2156
LJ2	GCF_003990505.1	90.212
LJ2	GCF_002983505.1	90.2101
LJ2	GCF_003595135.1	90.209
LJ2	GCF_016949955.1	90.2045
LJ2	GCF_003402555.1	90.2022
LJ2	GCF_018094705.1	90.196
LJ2	GCF_004296765.1	90.192
LJ2	GCF_004296675.1	90.1774
LJ2	GCF_018094665.1	90.1773
LJ2	GCF_002921295.1	90.1582
LJ2	GCF_003571485.1	90.1496
LJ2	GCF_002921285.1	90.1473
LJ2	GCF_003382655.2	90.1382
LJ2	GCF_009931295.1	90.1312
LJ2	GCF_000754715.1	90.1187
LJ2	GCF_018094685.1	90.1176
LJ2	GCF_004296725.1	90.1042
LJ2	GCF_003382595.2	90.1035
LJ2	GCF_003382625.2	90.0975
LJ2	GCF_016415585.1	90.0876
LJ2	GCF_002904105.1	90.0594
LJ2	GCF_003382585.2	90.0563
LJ2	GCF_003382565.2	90.0356
LJ2	GCF_002904195.1	90.022
LJ2	GCF_000769535.1	90.0097
LJ2	GCF_002904255.1	89.9983
LJ2	GCF_002904185.1	89.9874
LJ2	GCF_002904085.1	89.9872
LJ2	GCF_003382645.2	89.9866
LJ2	GCF_002904025.1	89.9847
LJ2	GCF_002904045.1	89.9778
LJ2	GCF_002904225.1	89.9553
LJ2	GCF_000754765.1	89.9522
LJ2	GCF_002904125.1	89.9518
LJ2	GCF_002904055.1	89.9433
LJ2	GCF_002904005.1	89.9223
LJ2	GCF_013450045.1	89.921
LJ2	GCF_002904145.1	89.9011
LJ2	GCF_007833835.1	89.8397
LJ2	GCF_001984525.1	89.8268
LJ2	GCF_000803315.1	89.8174
LJ2	GCF_001984535.1	89.7867
LJ2	GCF_004137785.1	89.5379
LJ2	GCF_004137795.1	89.5377
LJ2	GCF_004137815.1	89.4683
LJ2	GCF_003312355.1	89.189
LJ2	GCF_001039065.1	89.1822
LJ2	GCF_002847345.1	89.1752
LJ2	GCF_000749965.1	89.1414
LJ2	GCF_003312345.1	89.1389
LJ2	GCF_016950155.1	89.1324
LJ2	GCF_002804265.1	89.1314
LJ2	GCF_000696465.1	89.0792
LJ2	GCF_000389755.1	89.0775
LJ2	GCF_002847355.1	89.074
LJ2	GCF_000749905.1	89.0715
LJ2	GCF_001038685.1	89.054
LJ2	GCF_012427845.1	89.0415
LJ2	GCF_003121725.1	89.0338
LJ2	GCF_016742905.1	89.0273
LJ2	GCF_000011605.1	89.0259
LJ2	GCF_000740965.1	89.0245
LJ2	GCF_003800545.1	88.9999
LJ2	GCF_002920025.1	88.99
LJ2	GCF_005497185.1	88.9824
LJ2	GCF_003028395.1	88.9646
LJ2	GCF_018344415.1	88.9457
LJ2	GCF_000749925.1	88.8965
LJ2	GCF_000749845.1	88.8394
LJ2	GCF_003628015.1	88.5822
LJ2	GCF_003628675.1	88.5818
LJ2	GCF_003628715.1	88.5776
LJ2	GCF_009931535.1	88.5679
LJ2	GCF_003121785.1	88.5666
LJ2	GCF_000757625.1	88.5412
LJ2	GCF_001742145.1	88.5341
LJ2	GCF_000632375.1	88.5227
LJ2	GCF_003992745.1	88.5208
LJ2	GCF_003628615.1	88.52
LJ2	GCF_003628575.1	88.5111
LJ2	GCF_000260925.1	88.5101
LJ2	GCF_000749865.1	88.5057
LJ2	GCF_016107125.1	88.5054
LJ2	GCF_000754685.1	88.5029
LJ2	GCF_016107165.1	88.4994
LJ2	GCF_003628635.1	88.4982
LJ2	GCF_000024645.1	88.4976
LJ2	GCF_003628735.1	88.4949
LJ2	GCF_001742185.1	88.4932
LJ2	GCF_003628655.1	88.4918
LJ2	GCF_016126895.1	88.4901
LJ2	GCF_016107095.1	88.4817
LJ2	GCF_003628025.1	88.4803
LJ2	GCF_003628695.1	88.4799
LJ2	GCF_002920045.2	88.4799
LJ2	GCF_000291725.1	88.4794
LJ2	GCF_016107035.1	88.4722
LJ2	GCF_016950275.1	88.4665
LJ2	GCF_016107195.1	88.46
LJ2	GCF_016107065.1	88.458
LJ2	GCF_016864935.1	88.4488
LJ2	GCF_003628595.1	88.4227
LJ2	GCF_016107025.1	88.4089
LJ2	GCF_016107085.1	88.3742
LJ2	GCF_016107185.1	88.3697
LJ2	GCF_016107135.1	88.3653
LJ2	GCF_000803215.1	88.0771

## Sheet: Table S3
Table S3. List of genes unique to LJ1 or LJ2.
Genome	Gene	Annotation	Predicted Virulence Factor
LJ1	LJ1_000014	IS5 family transposase
LJ1	LJ1_000015	restriction endonuclease
LJ1	LJ1_000016	DNA mismatch endonuclease Vsr
LJ1	LJ1_000018	type II restriction endonuclease
LJ1	LJ1_000059	hypothetical protein
LJ1	LJ1_000118	type II toxin-antitoxin system RelE/ParE family toxin
LJ1	LJ1_000150	BrnA antitoxin family protein
LJ1	LJ1_000151	BrnT family toxin
LJ1	LJ1_000195	IS5 family transposase
LJ1	LJ1_000213	hypothetical protein
LJ1	LJ1_000240	serine/threonine-protein phosphatase	P
LJ1	LJ1_000241	protein kinase family protein	P
LJ1	LJ1_000259	hypothetical protein
LJ1	LJ1_000268	hypothetical protein
LJ1	LJ1_000273	antitoxin, Phd family protein
LJ1	LJ1_000331	hypothetical protein
LJ1	LJ1_000354	CRISPR-associated helicase Cas3'
LJ1	LJ1_000355	type II toxin-antitoxin system PemK/MazF family toxin
LJ1	LJ1_000356	AbrB/MazE/SpoVT family DNA-binding domain-containing protein
LJ1	LJ1_000357	type I-E CRISPR-associated protein Cse1/CasA
LJ1	LJ1_000358	type I-E CRISPR-associated protein Cse2/CasB
LJ1	LJ1_000359	type I-E CRISPR-associated protein Cas7/Cse4/CasC
LJ1	LJ1_000360	type I-E CRISPR-associated protein Cas5/CasD
LJ1	LJ1_000361	type I-E CRISPR-associated protein Cas6/Cse3/CasE
LJ1	LJ1_000362	type I-E CRISPR-associated endonuclease Cas1
LJ1	LJ1_000363	type I-E CRISPR-associated endoribonuclease Cas2
LJ1	LJ1_000379	MFS transporter
LJ1	LJ1_000390	hypothetical protein
LJ1	LJ1_000391	type I toxin-antitoxin system SymE family toxin
LJ1	LJ1_000393	hypothetical protein
LJ1	LJ1_000394	type I toxin-antitoxin system SymE family toxin
LJ1	LJ1_000396	hypothetical protein
LJ1	LJ1_000397	type I toxin-antitoxin system SymE family toxin
LJ1	LJ1_000399	hypothetical protein
LJ1	LJ1_000400	hypothetical protein
LJ1	LJ1_000401	immunity protein
LJ1	LJ1_000402	DUF421 domain-containing protein
LJ1	LJ1_000410	hypothetical protein
LJ1	LJ1_000412	IS630 family transposase
LJ1	LJ1_000414	hypothetical protein
LJ1	LJ1_000417	AlpA family transcriptional regulator
LJ1	LJ1_000418	hypothetical protein
LJ1	LJ1_000422	hypothetical protein
LJ1	LJ1_000423	DUF5375 family protein
LJ1	LJ1_000424	toprim domain-containing protein
LJ1	LJ1_000428	CopG family transcriptional regulator
LJ1	LJ1_000437	FRG domain-containing protein
LJ1	LJ1_000438	AAA family ATPase	P
LJ1	LJ1_000439	LysE family translocator
LJ1	LJ1_000450	XRE family transcriptional regulator
LJ1	LJ1_000451	type II toxin-antitoxin system RelE/ParE family toxin
LJ1	LJ1_000452	hypothetical protein
LJ1	LJ1_000458	LD-carboxypeptidase
LJ1	LJ1_000478	hypothetical protein
LJ1	LJ1_000479	DUF4265 domain-containing protein
LJ1	LJ1_000480	hypothetical protein
LJ1	LJ1_000481	hypothetical protein
LJ1	LJ1_000482	hypothetical protein
LJ1	LJ1_000483	IS3 family transposase
LJ1	LJ1_000484	SMI1/KNR4 family protein
LJ1	LJ1_000485	hypothetical protein
LJ1	LJ1_000487	hypothetical protein
LJ1	LJ1_000489	hypothetical protein	P
LJ1	LJ1_000490	hypothetical protein	P
LJ1	LJ1_000497	hypothetical protein
LJ1	LJ1_000532	MFS transporter
LJ1	LJ1_000533	dTDP-4-dehydrorhamnose 3,5-epimerase family protein
LJ1	LJ1_000534	XRE family transcriptional regulator
LJ1	LJ1_000535	IS5 family transposase
LJ1	LJ1_000538	NAD(P)-dependent oxidoreductase
LJ1	LJ1_000553	hypothetical protein
LJ1	LJ1_000555	DUF1778 domain-containing protein
LJ1	LJ1_000557	SAM-dependent DNA methyltransferase
LJ1	LJ1_000558	restriction endonuclease subunit S
LJ1	LJ1_000559	recombinase family protein
LJ1	LJ1_000560	hypothetical protein
LJ1	LJ1_000561	class I SAM-dependent DNA methyltransferase
LJ1	LJ1_000562	ATP-dependent helicase
LJ1	LJ1_000563	GIY-YIG nuclease family protein	P
LJ1	LJ1_000565	type II toxin-antitoxin system antitoxin CcdA
LJ1	LJ1_000567	hypothetical protein
LJ1	LJ1_000615	hypothetical protein
LJ1	LJ1_000694	hypothetical protein	P
LJ1	LJ1_000695	hypothetical protein	P
LJ1	LJ1_000696	tellurite resistance domain protein	P
LJ1	LJ1_000700	hypothetical protein	P
LJ1	LJ1_000701	VWA domain-containing protein
LJ1	LJ1_000702	ABC transporter ATP-binding protein	P
LJ1	LJ1_000703	ABC transporter permease
LJ1	LJ1_000704	SUMF1/EgtB/PvdO family nonheme iron enzyme	P
LJ1	LJ1_000714	alpha-galactosidase
LJ1	LJ1_000715	LacI family DNA-binding transcriptional regulator
LJ1	LJ1_000733	recombinase family protein
LJ1	LJ1_000734	helix-turn-helix domain-containing protein
LJ1	LJ1_000735	HNH endonuclease
LJ1	LJ1_000736	hypothetical protein
LJ1	LJ1_000737	hypothetical protein
LJ1	LJ1_000738	tyrosine-type recombinase/integrase	P
LJ1	LJ1_000740	hypothetical protein
LJ1	LJ1_000741	IS1 family transposase
LJ1	LJ1_000743	IS1 family transposase
LJ1	LJ1_000749	hypothetical protein
LJ1	LJ1_000750	hypothetical protein
LJ1	LJ1_000752	ogr/Delta-like zinc finger family protein
LJ1	LJ1_000753	hypothetical protein
LJ1	LJ1_000754	hypothetical protein
LJ1	LJ1_000776	beta-propeller fold lactonase family protein	P
LJ1	LJ1_000807	NADH:flavin oxidoreductase
LJ1	LJ1_000809	aldo/keto reductase
LJ1	LJ1_000810	TetR/AcrR family transcriptional regulator
LJ1	LJ1_000815	hypothetical protein
LJ1	LJ1_000816	hypothetical protein	P
LJ1	LJ1_000822	hypothetical protein
LJ1	LJ1_000823	immunity 53 family protein
LJ1	LJ1_000824	hypothetical protein
LJ1	LJ1_000825	hypothetical protein
LJ1	LJ1_000829	gamma-glutamyl-gamma-aminobutyrate hydrolase family protein
LJ1	LJ1_000830	phosphocholine cytidylyltransferase family protein	P
LJ1	LJ1_000831	hypothetical protein
LJ1	LJ1_000832	CYTH domain-containing protein
LJ1	LJ1_000833	hypothetical protein
LJ1	LJ1_000835	hypothetical protein
LJ1	LJ1_000843	amino acid ABC transporter ATP-binding protein
LJ1	LJ1_000844	amino acid ABC transporter permease	P
LJ1	LJ1_000845	ABC transporter substrate-binding protein
LJ1	LJ1_000846	PRD domain-containing protein
LJ1	LJ1_000848	PTS glucose transporter subunit IIA
LJ1	LJ1_000850	transaldolase
LJ1	LJ1_000851	ribose 5-phosphate isomerase B
LJ1	LJ1_000853	dihydroxyacetone kinase family protein
LJ1	LJ1_000854	triosephosphate isomerase
LJ1	LJ1_000855	sugar phosphate isomerase/epimerase
LJ1	LJ1_000856	NAD(P)-binding domain-containing protein
LJ1	LJ1_000857	sugar-binding transcriptional regulator
LJ1	LJ1_000896	D-galactonate dehydratase family protein
LJ1	LJ1_000898	MHS family MFS transporter
LJ1	LJ1_000899	mannitol dehydrogenase family protein
LJ1	LJ1_000908	GNAT family N-acetyltransferase
LJ1	LJ1_000909	type I toxin-antitoxin system antitoxin YafN
LJ1	LJ1_000921	VOC family protein
LJ1	LJ1_000923	HPP family protein
LJ1	LJ1_000926	hypothetical protein
LJ1	LJ1_000930	hypothetical protein
LJ1	LJ1_000931	SIR2 family protein	P
LJ1	LJ1_000933	type II toxin-antitoxin system antitoxin CcdA
LJ1	LJ1_000975	4-hydroxy-tetrahydrodipicolinate synthase
LJ1	LJ1_000976	TetR/AcrR family transcriptional regulator
LJ1	LJ1_000977	amidohydrolase
LJ1	LJ1_000978	ABC transporter ATP-binding protein	P
LJ1	LJ1_000979	ABC transporter permease
LJ1	LJ1_000980	ABC transporter permease
LJ1	LJ1_000981	ABC transporter substrate-binding protein
LJ1	LJ1_001025	DUF711 family protein
LJ1	LJ1_001183	DUF4276 family protein
LJ1	LJ1_001184	AAA family ATPase	P
LJ1	LJ1_001194	hypothetical protein
LJ1	LJ1_001207	hypothetical protein
LJ1	LJ1_001241	ISL3 family transposase
LJ1	LJ1_001245	AIPR family protein
LJ1	LJ1_001342	hypothetical protein	P
LJ1	LJ1_001347	DUF86 domain-containing protein
LJ1	LJ1_001348	nucleotidyltransferase domain-containing protein
LJ1	LJ1_001355	CDP-6-deoxy-delta-3,4-glucoseen reductase	P
LJ1	LJ1_001356	glucose-1-phosphate cytidylyltransferase
LJ1	LJ1_001357	CDP-glucose 4,6-dehydratase
LJ1	LJ1_001358	lipopolysaccharide biosynthesis protein RfbH
LJ1	LJ1_001359	hypothetical protein	P
LJ1	LJ1_001360	thiamine pyrophosphate-binding protein
LJ1	LJ1_001361	NAD(P)-dependent oxidoreductase	P
LJ1	LJ1_001362	acetaldehyde dehydrogenase (acetylating)	P
LJ1	LJ1_001363	4-hydroxy-2-oxovalerate aldolase
LJ1	LJ1_001364	SDR family oxidoreductase	P
LJ1	LJ1_001365	MATE family efflux transporter	P
LJ1	LJ1_001366	glycosyltransferase family 2 protein	P
LJ1	LJ1_001368	glycosyltransferase	P
LJ1	LJ1_001369	oligosaccharide repeat unit polymerase
LJ1	LJ1_001370	glycosyltransferase family 4 protein	P
LJ1	LJ1_001372	mannose-1-phosphate guanylyltransferase/mannose-6-phosphate isomerase
LJ1	LJ1_001373	phosphomannomutase CpsG
LJ1	LJ1_001386	tail fiber protein
LJ1	LJ1_001391	hypothetical protein
LJ1	LJ1_001397	hypothetical protein
LJ1	LJ1_001399	phage tail assembly protein
LJ1	LJ1_001400	hypothetical protein
LJ1	LJ1_001405	DUF1320 domain-containing protein
LJ1	LJ1_001406	DUF2190 family protein
LJ1	LJ1_001407	hypothetical protein
LJ1	LJ1_001408	peptidase
LJ1	LJ1_001409	phage virion morphogenesis protein
LJ1	LJ1_001410	minor capsid protein
LJ1	LJ1_001411	DUF935 domain-containing protein
LJ1	LJ1_001412	hypothetical protein
LJ1	LJ1_001413	DUF3486 family protein
LJ1	LJ1_001414	hypothetical protein
LJ1	LJ1_001416	hypothetical protein	P
LJ1	LJ1_001419	hypothetical protein
LJ1	LJ1_001420	hypothetical protein
LJ1	LJ1_001421	hypothetical protein
LJ1	LJ1_001422	helix-turn-helix domain-containing protein
LJ1	LJ1_001423	DNA-binding protein
LJ1	LJ1_001424	hypothetical protein
LJ1	LJ1_001425	helix-turn-helix domain-containing protein	P
LJ1	LJ1_001426	DUF3102 domain-containing protein
LJ1	LJ1_001427	DDE-type integrase/transposase/recombinase
LJ1	LJ1_001428	AAA family ATPase
LJ1	LJ1_001429	hypothetical protein
LJ1	LJ1_001430	hypothetical protein
LJ1	LJ1_001431	DUF3164 family protein
LJ1	LJ1_001432	hypothetical protein
LJ1	LJ1_001433	hypothetical protein
LJ1	LJ1_001434	regulatory protein GemA
LJ1	LJ1_001435	DNA-binding protein
LJ1	LJ1_001459	IS256 family transposase
LJ1	LJ1_001489	GntR family transcriptional regulator	P
LJ1	LJ1_001518	hypothetical protein
LJ1	LJ1_001519	nucleotidyl transferase AbiEii/AbiGii toxin family protein
LJ1	LJ1_001552	threonine/serine dehydratase
LJ1	LJ1_001553	helix-turn-helix transcriptional regulator
LJ1	LJ1_001556	DUF3320 domain-containing protein
LJ1	LJ1_001564	MerR family transcriptional regulator
LJ1	LJ1_001565	nuclear transport factor 2 family protein
LJ1	LJ1_001570	DUF2878 domain-containing protein
LJ1	LJ1_001571	hypothetical protein
LJ1	LJ1_001572	DUF3833 domain-containing protein	P
LJ1	LJ1_001575	hypothetical protein
LJ1	LJ1_001576	DUF4868 domain-containing protein
LJ1	LJ1_001578	DUF4433 domain-containing protein
LJ1	LJ1_001579	hypothetical protein	P
LJ1	LJ1_001580	hypothetical protein
LJ1	LJ1_001584	DUF4433 domain-containing protein
LJ1	LJ1_001585	macro domain-containing protein
LJ1	LJ1_001602	hypothetical protein
LJ1	LJ1_001603	hypothetical protein
LJ1	LJ1_001604	hypothetical protein
LJ1	LJ1_001605	hypothetical protein
LJ1	LJ1_001606	hypothetical protein
LJ1	LJ1_001607	hypothetical protein
LJ1	LJ1_001608	hypothetical protein
LJ1	LJ1_001610	DUF2857 domain-containing protein
LJ1	LJ1_001618	hypothetical protein
LJ1	LJ1_001624	hypothetical protein	P
LJ1	LJ1_001625	hypothetical protein
LJ1	LJ1_001626	hypothetical protein
LJ1	LJ1_001627	hypothetical protein
LJ1	LJ1_001630	hypothetical protein
LJ1	LJ1_001631	N-acetyltransferase
LJ1	LJ1_001632	hypothetical protein	P
LJ1	LJ1_001633	fatty acid desaturase	P
LJ1	LJ1_001634	ABC-2 family transporter protein	P
LJ1	LJ1_001635	ABC-2 family transporter protein	P
LJ1	LJ1_001638	phenylacetate--CoA ligase family protein
LJ1	LJ1_001639	amidinotransferase
LJ1	LJ1_001641	adenosylmethionine decarboxylase
LJ1	LJ1_001642	IS256 family transposase
LJ1	LJ1_001647	hypothetical protein
LJ1	LJ1_001649	hypothetical protein
LJ1	LJ1_001650	hypothetical protein
LJ1	LJ1_001651	hypothetical protein
LJ1	LJ1_001652	hypothetical protein
LJ1	LJ1_001653	DNA-binding protein
LJ1	LJ1_001654	DUF4435 domain-containing protein
LJ1	LJ1_001655	AAA family ATPase	P
LJ1	LJ1_001656	hypothetical protein
LJ1	LJ1_001657	IS5 family transposase
LJ1	LJ1_001658	hypothetical protein
LJ1	LJ1_001660	hypothetical protein	P
LJ1	LJ1_001661	membrane lipoprotein lipid attachment site-containing protein	P
LJ1	LJ1_001662	hypothetical protein
LJ1	LJ1_001663	hypothetical protein
LJ1	LJ1_001665	IS1 family transposase
LJ1	LJ1_001667	MobA/MobL family protein
LJ1	LJ1_001668	DUF3892 domain-containing protein
LJ1	LJ1_001669	hypothetical protein
LJ1	LJ1_001670	conjugal transfer protein TraD
LJ1	LJ1_001671	H-NS histone family protein
LJ1	LJ1_001672	shufflon system plasmid conjugative transfer pilus tip adhesin PilV	P
LJ1	LJ1_001673	HNH endonuclease
LJ1	LJ1_001674	hypothetical protein
LJ1	LJ1_001676	site-specific integrase
LJ1	LJ1_001678	hypothetical protein
LJ1	LJ1_001679	YolA family protein
LJ1	LJ1_001724	IS110 family transposase
LJ1	LJ1_001775	hypothetical protein
LJ1	LJ1_001794	hypothetical protein
LJ1	LJ1_001795	type II toxin-antitoxin system RelB/DinJ family antitoxin
LJ1	LJ1_001797	CopG family ribbon-helix-helix protein
LJ1	LJ1_001798	DUF4062 domain-containing protein
LJ1	LJ1_001916	his operon leader peptide
LJ1	LJ1_001921	hypothetical protein
LJ1	LJ1_002049	pheST operon leader peptide PheM
LJ1	LJ1_002089	hypothetical protein
LJ1	LJ1_002090	type I toxin-antitoxin system SymE family toxin
LJ1	LJ1_002092	hypothetical protein
LJ1	LJ1_002096	type I toxin-antitoxin system SymE family toxin
LJ1	LJ1_002098	hypothetical protein
LJ1	LJ1_002099	type I toxin-antitoxin system SymE family toxin
LJ1	LJ1_002101	hypothetical protein
LJ1	LJ1_002102	type I toxin-antitoxin system SymE family toxin
LJ1	LJ1_002104	hypothetical protein
LJ1	LJ1_002106	hypothetical protein
LJ1	LJ1_002107	type I toxin-antitoxin system SymE family toxin
LJ1	LJ1_002109	barstar family protein
LJ1	LJ1_002228	MBL fold metallo-hydrolase
LJ1	LJ1_002232	hypothetical protein
LJ1	LJ1_002235	nuclear transport factor 2 family protein
LJ1	LJ1_002279	hypothetical protein
LJ1	LJ1_002281	IS256 family transposase
LJ1	LJ1_002288	hypothetical protein
LJ1	LJ1_002299	NINE protein
LJ1	LJ1_002300	glutaredoxin-dependent arsenate reductase
LJ1	LJ1_002301	arsenic transporter
LJ1	LJ1_002302	metalloregulator ArsR/SmtB family transcription factor
LJ1	LJ1_002320	SMI1/KNR4 family protein
LJ1	LJ1_002322	type I toxin-antitoxin system SymE family toxin
LJ1	LJ1_002323	hypothetical protein
LJ1	LJ1_002325	type II toxin-antitoxin system RelE/ParE family toxin
LJ1	LJ1_002331	hypothetical protein
LJ1	LJ1_002332	hypothetical protein
LJ1	LJ1_002333	type II toxin-antitoxin system RelE/ParE family toxin
LJ1	LJ1_002339	hypothetical protein
LJ1	LJ1_002347	type 1 fimbrial protein	P
LJ1	LJ1_002350	fimbrial protein	P
LJ1	LJ1_002352	MarR family transcriptional regulator	P
LJ1	LJ1_002353	hypothetical protein
LJ1	LJ1_002424	EAL domain-containing protein	P
LJ1	LJ1_002442	hypothetical protein
LJ1	LJ1_002443	S-type pyocin domain-containing protein	P
LJ1	LJ1_002450	IS1 family transposase
LJ1	LJ1_002459	hypothetical protein
LJ1	LJ1_002461	VENN motif pre-toxin domain-containing protein
LJ1	LJ1_002462	CdiI family contact-dependent growth inhibition immunity protein
LJ1	LJ1_002463	IS1 family transposase
LJ1	LJ1_002464	hypothetical protein
LJ1	LJ1_002465	hypothetical protein
LJ1	LJ1_002468	hypothetical protein
LJ1	LJ1_002469	hypothetical protein
LJ1	LJ1_002485	IS630 family transposase
LJ1	LJ1_002500	sugar-binding transcriptional regulator
LJ1	LJ1_002565	cytochrome b
LJ1	LJ1_002566	thermostable hemolysin	P
LJ1	LJ1_002567	long-chain fatty acid--CoA ligase	P
LJ1	LJ1_002568	iron-containing redox enzyme family protein	P
LJ1	LJ1_002569	SDR family oxidoreductase	P
LJ1	LJ1_002570	tetratricopeptide repeat protein	P
LJ1	LJ1_002577	hypothetical protein
LJ1	LJ1_002692	HAD hydrolase-like protein	P
LJ1	LJ1_002693	MCP four helix bundle domain-containing protein	P
LJ1	LJ1_002697	glycosyltransferase	P
LJ1	LJ1_002698	IS5 family transposase
LJ1	LJ1_002699	FkbM family methyltransferase	P
LJ1	LJ1_002700	glycosyltransferase subfamily GT2 protein	P
LJ1	LJ1_002701	glycosyltransferase	P
LJ1	LJ1_002706	hypothetical protein
LJ1	LJ1_002757	hemolysin XhlA
LJ1	LJ1_002758	hypothetical protein
LJ1	LJ1_002759	type VI secretion protein	P
LJ1	LJ1_002760	hypothetical protein
LJ1	LJ1_002761	XRE family transcriptional regulator
LJ1	LJ1_002762	hypothetical protein	P
LJ1	LJ1_002763	hypothetical protein
LJ1	LJ1_002764	hypothetical protein
LJ1	LJ1_002765	hypothetical protein
LJ1	LJ1_002766	hypothetical protein
LJ1	LJ1_002768	hypothetical protein
LJ1	LJ1_002769	hypothetical protein
LJ1	LJ1_002770	DUF2724 domain-containing protein
LJ1	LJ1_002771	hypothetical protein
LJ1	LJ1_002772	DUF5347 domain-containing protein
LJ1	LJ1_002774	3'-5' exoribonuclease
LJ1	LJ1_002775	Dam family site-specific DNA-(adenine-N6)-methyltransferase	P
LJ1	LJ1_002776	phosphoadenosine phosphosulfate reductase family protein
LJ1	LJ1_002778	DNA adenine methylase
LJ1	LJ1_002788	hypothetical protein
LJ1	LJ1_002790	hypothetical protein	P
LJ1	LJ1_002798	tail fiber protein
LJ1	LJ1_002801	phage tail tape measure protein	P
LJ1	LJ1_002806	phage late control D family protein	P
LJ1	LJ1_002807	ogr/Delta-like zinc finger family protein
LJ1	LJ1_002822	pentapeptide repeat-containing protein
LJ1	LJ1_002823	hypothetical protein
LJ1	LJ1_002824	hypothetical protein	P
LJ1	LJ1_002825	hypothetical protein	P
LJ1	LJ1_002827	prepilin-type N-terminal cleavage/methylation domain-containing protein	P
LJ1	LJ1_002828	hypothetical protein
LJ1	LJ1_002829	hypothetical protein
LJ1	LJ1_002830	H-NS histone family protein
LJ1	LJ1_002831	acetyltransferase	P
LJ1	LJ1_002832	conjugal transfer protein TraD
LJ1	LJ1_002833	hypothetical protein
LJ1	LJ1_002834	IS5 family transposase
LJ1	LJ1_002835	hypothetical protein	P
LJ1	LJ1_002836	DUF4756 family protein	P
LJ1	LJ1_002837	hypothetical protein
LJ1	LJ1_002838	EcsC family protein
LJ1	LJ1_002839	DNA-binding protein
LJ1	LJ1_002840	hypothetical protein
LJ1	LJ1_002841	hypothetical protein
LJ1	LJ1_002843	hypothetical protein
LJ1	LJ1_002844	hypothetical protein
LJ1	LJ1_002846	hypothetical protein
LJ1	LJ1_002847	hypothetical protein
LJ1	LJ1_002848	NACHT domain-containing protein
LJ1	LJ1_002849	IS5 family transposase
LJ1	LJ1_002853	DUF2501 domain-containing protein
LJ1	LJ1_002869	arylamine N-acetyltransferase
LJ1	LJ1_002870	alpha/beta hydrolase
LJ1	LJ1_002871	MFS transporter
LJ1	LJ1_002872	diiron oxygenase
LJ1	LJ1_002874	ATP-grasp domain-containing protein	P
LJ1	LJ1_002876	transposase
LJ1	LJ1_002877	IS3 family transposase
LJ1	LJ1_002878	DDE-type integrase/transposase/recombinase
LJ1	LJ1_002879	transposase
LJ1	LJ1_002880	pyridoxal-phosphate dependent enzyme
LJ1	LJ1_002881	PLP-dependent transferase	P
LJ1	LJ1_002902	tail fiber protein
LJ1	LJ1_002912	hypothetical protein
LJ1	LJ1_002913	endonuclease/exonuclease/phosphatase family protein	P
LJ1	LJ1_002923	MFS transporter	P
LJ1	LJ1_002926	metallophosphoesterase
LJ1	LJ1_002927	hypothetical protein
LJ1	LJ1_002928	deoxycytidine deaminase	P
LJ1	LJ1_002929	dCTP deaminase	P
LJ1	LJ1_003037	Reverse transcriptase
LJ1	LJ1_003038	nuclease
LJ1	LJ1_003040	restriction endonuclease subunit S
LJ1	LJ1_003042	DEAD/DEAH box helicase family protein
LJ1	LJ1_003076	hypothetical protein
LJ1	LJ1_003077	YolA family protein
LJ1	LJ1_003089	type II toxin-antitoxin system HicA family toxin
LJ1	LJ1_003090	hypothetical protein
LJ1	LJ1_003128	ISL3 family transposase
LJ1	LJ1_003133	type II toxin-antitoxin system RelE/ParE family toxin
LJ1	LJ1_003207	hypothetical protein
LJ1	LJ1_003299	hypothetical protein
LJ1	LJ1_003300	ISL3 family transposase
LJ1	LJ1_003321	IS630 family transposase
LJ1	LJ1_003333	hypothetical protein
LJ1	LJ1_003334	hypothetical protein
LJ1	LJ1_003335	hypothetical protein	P
LJ1	LJ1_003348	5-carboxymethyl-2-hydroxymuconate isomerase
LJ1	LJ1_003368	glycoside hydrolase family 3 protein
LJ1	LJ1_003389	hypothetical protein
LJ1	LJ1_003444	SDR family oxidoreductase
LJ1	LJ1_003503	HAMP domain-containing protein	P
LJ1	LJ1_003516	hypothetical protein
LJ1	LJ1_003517	hypothetical protein
LJ1	LJ1_003550	IS110 family transposase
LJ1	LJ1_003564	type II toxin-antitoxin system VapC family toxin
LJ1	LJ1_003565	AbrB/MazE/SpoVT family DNA-binding domain-containing protein
LJ1	LJ1_003569	hypothetical protein
LJ1	LJ1_003570	hypothetical protein	P
LJ1	LJ1_003573	GNAT family N-acetyltransferase	P
LJ1	LJ1_003610	hypothetical protein
LJ1	LJ1_003611	rhamnogalacturonan lyase
LJ1	LJ1_003655	leu operon leader peptide
LJ1	LJ1_003664	tryptophanase leader peptide
LJ1	LJ1_003665	tryptophanase
LJ1	LJ1_003692	IS5 family transposase
LJ1	LJ1_003717	hypothetical protein
LJ1	LJ1_003754	ISL3 family transposase
LJ1	LJ1_003790	hypothetical protein
LJ1	LJ1_003793	LysR family transcriptional regulator	P
LJ1	LJ1_003795	ParA family protein	P
LJ1	LJ1_003796	type II toxin-antitoxin system HicA family toxin
LJ1	LJ1_003797	ParB N-terminal domain-containing protein
LJ1	LJ1_003798	DUF2857 domain-containing protein
LJ1	LJ1_003799	hypothetical protein
LJ1	LJ1_003800	TIGR03761 family integrating conjugative element protein
LJ1	LJ1_003801	DUF3158 family protein
LJ1	LJ1_003802	single-stranded DNA-binding protein
LJ1	LJ1_003803	DNA topoisomerase III
LJ1	LJ1_003804	DNA cytosine methyltransferase
LJ1	LJ1_003805	GTPase
LJ1	LJ1_003806	DUF3085 domain-containing protein
LJ1	LJ1_003807	phosphoadenosine phosphosulfate reductase family protein
LJ1	LJ1_003808	H-NS histone family protein	P
LJ1	LJ1_003809	DUF3577 domain-containing protein
LJ1	LJ1_003810	DUF3275 family protein
LJ1	LJ1_003811	hypothetical protein
LJ1	LJ1_003812	class I SAM-dependent methyltransferase
LJ1	LJ1_003813	DEAD/DEAH box helicase
LJ1	LJ1_003814	DUF4145 domain-containing protein
LJ1	LJ1_003815	hypothetical protein
LJ1	LJ1_003816	DUF4917 family protein
LJ1	LJ1_003817	hypothetical protein
LJ1	LJ1_003818	DUF2971 domain-containing protein
LJ1	LJ1_003819	hypothetical protein
LJ1	LJ1_003820	hypothetical protein
LJ1	LJ1_003821	hypothetical protein
LJ1	LJ1_003822	AAA family ATPase	P
LJ1	LJ1_003824	PilL N-terminal domain-containing protein	P
LJ1	LJ1_003825	hypothetical protein	P
LJ1	LJ1_003826	TIGR03759 family integrating conjugative element protein
LJ1	LJ1_003827	transglycosylase SLT domain-containing protein	P
LJ1	LJ1_003828	integrating conjugative element protein
LJ1	LJ1_003829	type IV conjugative transfer system coupling protein TraD
LJ1	LJ1_003830	TIGR03747 family integrating conjugative element membrane protein
LJ1	LJ1_003831	ATP-binding protein	P
LJ1	LJ1_003832	RAQPRD family integrative conjugative element protein
LJ1	LJ1_003833	TIGR03758 family integrating conjugative element protein
LJ1	LJ1_003834	TIGR03745 family integrating conjugative element membrane protein
LJ1	LJ1_003835	TIGR03750 family conjugal transfer protein
LJ1	LJ1_003836	TIGR03746 family integrating conjugative element protein
LJ1	LJ1_003837	TIGR03749 family integrating conjugative element protein
LJ1	LJ1_003838	TIGR03752 family integrating conjugative element protein	P
LJ1	LJ1_003839	TIGR03751 family conjugal transfer lipoprotein
LJ1	LJ1_003840	conjugative transfer ATPase	P
LJ1	LJ1_003841	TIGR03757 family integrating conjugative element protein
LJ1	LJ1_003842	TIGR03756 family integrating conjugative element protein
LJ1	LJ1_003843	integrating conjugative element protein	P
LJ1	LJ1_003844	hypothetical protein
LJ1	LJ1_003845	conjugal transfer protein TraG N-terminal domain-containing protein
LJ1	LJ1_003846	DUF3742 family protein
LJ1	LJ1_003847	hypothetical protein	P
LJ1	LJ1_003848	TraI domain-containing protein
LJ1	LJ1_003850	hypothetical protein
LJ1	LJ1_003851	pentapeptide repeat-containing protein	P
LJ1	LJ1_003853	DUF1795 domain-containing protein	P
LJ1	LJ1_003857	FRG domain-containing protein
LJ1	LJ1_003858	hypothetical protein
LJ1	LJ1_003860	tyrosine-type recombinase/integrase
LJ1	LJ1_004009	type II toxin-antitoxin system HipA family toxin
LJ1	LJ1_004010	helix-turn-helix transcriptional regulator
LJ1	LJ1_004023	type II toxin-antitoxin system YhaV family toxin
LJ1	LJ1_004024	type II toxin-antitoxin system PrlF family antitoxin
LJ1	LJ1_004030	hypothetical protein
LJ1	LJ1_004031	hypothetical protein
LJ1	LJ1_004043	hypothetical protein
LJ1	LJ1_004058	MFS transporter
LJ1	LJ1_004059	phosphoribosylglycinamide formyltransferase
LJ1	LJ1_004060	amidohydrolase family protein
LJ1	LJ1_004062	DUF84 family protein	P
LJ1	LJ1_004063	thymidylate synthase
LJ1	LJ1_004134	hypothetical protein
LJ1	LJ1_004155	glutathione S-transferase C-terminal domain-containing protein
LJ1	LJ1_004156	transporter substrate-binding domain-containing protein	P
LJ1	LJ1_004157	amino acid ABC transporter permease	P
LJ1	LJ1_004159	GNAT family N-acetyltransferase
LJ1	LJ1_004185	AAA family ATPase	P
LJ1	LJ1_004186	DUF4276 family protein
LJ1	LJ1_004206	type II toxin-antitoxin system prevent-host-death family antitoxin
LJ1	LJ1_004214	glycosyl transferase	P
LJ1	LJ1_004217	glycosyltransferase family 4 protein
LJ1	LJ1_004219	hypothetical protein
LJ1	LJ1_004238	hypothetical protein
LJ1	LJ1_004239	PIN domain-containing protein
LJ1	LJ1_004241	Fic family protein	P
LJ1	LJ1_004242	type II toxin-antitoxin system prevent-host-death family antitoxin
LJ1	LJ1_004260	rhodanese-like domain-containing protein
LJ1	LJ1_004277	IS630 family transposase
LJ1	LJ1_004278	hypothetical protein	P
LJ1	LJ1_004279	OmpA family protein	P
LJ1	LJ1_004280	hypothetical protein	P
LJ1	LJ1_004292	helix-turn-helix domain-containing protein
LJ1	LJ1_004293	HipA N-terminal domain-containing protein	P
LJ1	LJ1_004294	HipA domain-containing protein
LJ1	LJ1_004304	hypothetical protein
LJ1	LJ1_004305	hypothetical protein
LJ1	LJ1_004306	IS3 family transposase
LJ1	LJ1_004350	ISL3 family transposase
LJ1	LJ1_004387	DUF3375 domain-containing protein
LJ1	LJ1_004388	DUF4194 domain-containing protein
LJ1	LJ1_004389	hypothetical protein	P
LJ1	LJ1_004390	hypothetical protein
LJ1	LJ1_004399	VOC family protein
LJ1	LJ1_004400	hypothetical protein
LJ1	LJ1_004416	hypothetical protein
LJ1	LJ1_004417	transcriptional regulator
LJ1	LJ1_004419	virulence RhuM family protein
LJ2	LJ2_000016	dihydrodipicolinate synthase family protein
LJ2	LJ2_000030	MFS transporter
LJ2	LJ2_000043	hypothetical protein
LJ2	LJ2_000044	hypothetical protein
LJ2	LJ2_000045	hypothetical protein
LJ2	LJ2_000055	hypothetical protein
LJ2	LJ2_000056	hypothetical protein
LJ2	LJ2_000058	hypothetical protein
LJ2	LJ2_000059	PAAR/RHS domain-containing protein	P
LJ2	LJ2_000060	DUF1795 domain-containing protein	P
LJ2	LJ2_000066	tagaturonate reductase
LJ2	LJ2_000068	GntR family transcriptional regulator	P
LJ2	LJ2_000069	MFS transporter
LJ2	LJ2_000072	hypothetical protein
LJ2	LJ2_000101	DUF2931 family protein
LJ2	LJ2_000102	DUF2931 family protein
LJ2	LJ2_000103	DUF2235 domain-containing protein
LJ2	LJ2_000104	DUF4123 domain-containing protein
LJ2	LJ2_000136	hypothetical protein
LJ2	LJ2_000138	hypothetical protein
LJ2	LJ2_000186	type II toxin-antitoxin system HicA family toxin
LJ2	LJ2_000228	DUF1311 domain-containing protein
LJ2	LJ2_000229	DUF1311 domain-containing protein
LJ2	LJ2_000260	transporter substrate-binding domain-containing protein	P
LJ2	LJ2_000261	iron-containing alcohol dehydrogenase family protein
LJ2	LJ2_000269	amino acid ABC transporter ATP-binding protein
LJ2	LJ2_000270	amino acid ABC transporter permease
LJ2	LJ2_000271	ABC transporter permease subunit	P
LJ2	LJ2_000272	amino acid ABC transporter substrate-binding protein	P
LJ2	LJ2_000274	MmgE/PrpD family protein
LJ2	LJ2_000275	MmgE/PrpD family protein
LJ2	LJ2_000276	GntR family transcriptional regulator	P
LJ2	LJ2_000292	AbrB family transcriptional regulator
LJ2	LJ2_000301	glycerophosphodiester phosphodiesterase
LJ2	LJ2_000312	HAD family phosphatase	P
LJ2	LJ2_000321	GNAT family N-acetyltransferase	P
LJ2	LJ2_000338	GntR family transcriptional regulator	P
LJ2	LJ2_000339	SIS domain-containing protein
LJ2	LJ2_000340	fructoselysine 6-kinase
LJ2	LJ2_000341	anaerobic C4-dicarboxylate transporter
LJ2	LJ2_000343	LysE family translocator
LJ2	LJ2_000344	helix-turn-helix domain-containing protein	P
LJ2	LJ2_000354	citrate synthase
LJ2	LJ2_000358	CoA ester lyase
LJ2	LJ2_000359	IucA/IucC family siderophore biosynthesis protein	P
LJ2	LJ2_000360	TonB-dependent siderophore receptor	P
LJ2	LJ2_000361	Y4yA family PLP-dependent enzyme
LJ2	LJ2_000362	cysteine synthase family protein
LJ2	LJ2_000363	NAD/NADP octopine/nopaline dehydrogenase family protein	P
LJ2	LJ2_000364	MFS transporter
LJ2	LJ2_000365	ABC transporter substrate-binding protein
LJ2	LJ2_000366	ParB N-terminal domain-containing protein
LJ2	LJ2_000408	saccharopine dehydrogenase	P
LJ2	LJ2_000409	TetR/AcrR family transcriptional regulator
LJ2	LJ2_000496	intradiol ring-cleavage dioxygenase
LJ2	LJ2_000523	DUF1963 domain-containing protein
LJ2	LJ2_000531	LemA family protein	P
LJ2	LJ2_000532	DUF2207 domain-containing protein	P
LJ2	LJ2_000537	flagellar protein FlhE	P
LJ2	LJ2_000576	L-ribulose-5-phosphate 3-epimerase
LJ2	LJ2_000577	3-keto-L-gulonate-6-phosphate decarboxylase UlaD
LJ2	LJ2_000578	carbohydrate kinase
LJ2	LJ2_000580	YhcH/YjgK/YiaL family protein
LJ2	LJ2_000581	3-dehydro-L-gulonate 2-dehydrogenase
LJ2	LJ2_000582	SMP-30/gluconolactonase/LRE family protein	P
LJ2	LJ2_000583	substrate-binding domain-containing protein
LJ2	LJ2_000584	ABC transporter permease
LJ2	LJ2_000585	sugar ABC transporter ATP-binding protein
LJ2	LJ2_000586	IclR family transcriptional regulator	P
LJ2	LJ2_000628	VOC family protein
LJ2	LJ2_000650	ilvB operon leader peptide IvbL
LJ2	LJ2_000656	aromatic alcohol reductase
LJ2	LJ2_000660	hypothetical protein
LJ2	LJ2_000702	nucleoside-specific channel-forming protein Tsx
LJ2	LJ2_000714	hypothetical protein
LJ2	LJ2_000721	siderophore-interacting protein	P
LJ2	LJ2_000722	LysR family transcriptional regulator
LJ2	LJ2_000725	DUF3060 domain-containing protein	P
LJ2	LJ2_000733	ABC transporter substrate-binding protein	P
LJ2	LJ2_000734	multidrug efflux SMR transporter
LJ2	LJ2_000735	multidrug efflux SMR transporter
LJ2	LJ2_000736	choline TMA-lyase-activating enzyme
LJ2	LJ2_000737	choline trimethylamine-lyase
LJ2	LJ2_000747	lipocalin-like domain-containing protein
LJ2	LJ2_000761	PLP-dependent aminotransferase family protein	P
LJ2	LJ2_000762	GNAT family N-acetyltransferase	P
LJ2	LJ2_000763	carboxymuconolactone decarboxylase family protein
LJ2	LJ2_000764	hypothetical protein	P
LJ2	LJ2_000765	hypothetical protein
LJ2	LJ2_000770	hypothetical protein
LJ2	LJ2_000771	DUF1240 domain-containing protein	P
LJ2	LJ2_000772	DUF1240 domain-containing protein
LJ2	LJ2_000773	DUF1240 domain-containing protein
LJ2	LJ2_000774	DUF1240 domain-containing protein	P
LJ2	LJ2_000788	hypothetical protein
LJ2	LJ2_000789	hypothetical protein
LJ2	LJ2_000790	SMI1/KNR4 family protein
LJ2	LJ2_000796	EamA family transporter
LJ2	LJ2_000797	helix-turn-helix transcriptional regulator	P
LJ2	LJ2_000817	MCP four helix bundle domain-containing protein	P
LJ2	LJ2_000822	hypothetical protein
LJ2	LJ2_000823	hypothetical protein
LJ2	LJ2_000824	hypothetical protein
LJ2	LJ2_000839	biofilm peroxide resistance protein BsmA
LJ2	LJ2_000840	hypothetical protein
LJ2	LJ2_000892	hypothetical protein
LJ2	LJ2_000896	type 1 glutamine amidotransferase domain-containing protein
LJ2	LJ2_000897	coniferyl aldehyde dehydrogenase
LJ2	LJ2_000898	LysR family transcriptional regulator	P
LJ2	LJ2_000899	MFS transporter
LJ2	LJ2_000975	hypothetical protein	P
LJ2	LJ2_000982	DUF4123 domain-containing protein
LJ2	LJ2_000983	hypothetical protein	P
LJ2	LJ2_000984	hypothetical protein	P
LJ2	LJ2_000985	DUF2235 domain-containing protein
LJ2	LJ2_000986	PAAR domain-containing protein	P
LJ2	LJ2_001000	ankyrin repeat domain-containing protein	P
LJ2	LJ2_001001	ankyrin repeat domain-containing protein	P
LJ2	LJ2_001011	hypothetical protein
LJ2	LJ2_001012	RNA-directed DNA polymerase	P
LJ2	LJ2_001013	hypothetical protein
LJ2	LJ2_001015	putative adenosine monophosphate-protein transferase Fic
LJ2	LJ2_001016	hypothetical protein
LJ2	LJ2_001017	hypothetical protein
LJ2	LJ2_001018	AraC family transcriptional regulator	P
LJ2	LJ2_001019	type VI secretion system contractile sheath small subunit	P
LJ2	LJ2_001020	type VI secretion system contractile sheath large subunit	P
LJ2	LJ2_001021	type VI secretion system baseplate subunit TssE
LJ2	LJ2_001022	type VI secretion system baseplate subunit TssF	P
LJ2	LJ2_001023	type VI secretion system baseplate subunit TssG	P
LJ2	LJ2_001024	type VI secretion system-associated FHA domain protein TagH	P
LJ2	LJ2_001025	type VI secretion system lipoprotein TssJ	P
LJ2	LJ2_001026	type VI secretion system baseplate subunit TssK	P
LJ2	LJ2_001027	DotU family type IV/VI secretion system protein	P
LJ2	LJ2_001028	type VI secretion system ATPase TssH	P
LJ2	LJ2_001030	type VI secretion system-associated protein TagO	P
LJ2	LJ2_001031	type VI secretion system protein TssA	P
LJ2	LJ2_001032	type VI secretion system membrane subunit TssM	P
LJ2	LJ2_001033	type VI secretion system ImpA family N-terminal domain-containing protein
LJ2	LJ2_001034	sel1 repeat family protein	P
LJ2	LJ2_001037	PAAR domain-containing protein
LJ2	LJ2_001038	hypothetical protein	P
LJ2	LJ2_001039	hypothetical protein	P
LJ2	LJ2_001040	DUF4123 domain-containing protein
LJ2	LJ2_001041	DUF4123 domain-containing protein
LJ2	LJ2_001042	RHS domain-containing protein	P
LJ2	LJ2_001043	hypothetical protein
LJ2	LJ2_001049	hypothetical protein
LJ2	LJ2_001054	hypothetical protein
LJ2	LJ2_001055	hypothetical protein
LJ2	LJ2_001058	hypothetical protein
LJ2	LJ2_001062	bacteriocin immunity protein
LJ2	LJ2_001250	tyrosine-type recombinase/integrase
LJ2	LJ2_001251	AlpA family phage regulatory protein
LJ2	LJ2_001252	hypothetical protein
LJ2	LJ2_001253	DUF4406 domain-containing protein
LJ2	LJ2_001254	hypothetical protein
LJ2	LJ2_001255	hypothetical protein
LJ2	LJ2_001256	DNA methyltransferase
LJ2	LJ2_001257	hypothetical protein
LJ2	LJ2_001258	hypothetical protein
LJ2	LJ2_001259	recombinase RecT
LJ2	LJ2_001260	PD-(D/E)XK nuclease-like domain-containing protein
LJ2	LJ2_001261	hypothetical protein
LJ2	LJ2_001262	hypothetical protein
LJ2	LJ2_001263	helix-turn-helix transcriptional regulator	P
LJ2	LJ2_001264	hypothetical protein
LJ2	LJ2_001265	hypothetical protein
LJ2	LJ2_001266	hypothetical protein
LJ2	LJ2_001267	hypothetical protein
LJ2	LJ2_001268	DUF1064 domain-containing protein
LJ2	LJ2_001269	hypothetical protein
LJ2	LJ2_001270	hypothetical protein
LJ2	LJ2_001271	hypothetical protein
LJ2	LJ2_001272	hypothetical protein
LJ2	LJ2_001273	hypothetical protein
LJ2	LJ2_001274	hypothetical protein
LJ2	LJ2_001276	class I SAM-dependent methyltransferase
LJ2	LJ2_001277	hypothetical protein
LJ2	LJ2_001278	terminase small subunit
LJ2	LJ2_001279	terminase
LJ2	LJ2_001280	hypothetical protein
LJ2	LJ2_001281	hypothetical protein
LJ2	LJ2_001282	phage tail protein
LJ2	LJ2_001283	hypothetical protein
LJ2	LJ2_001284	hypothetical protein
LJ2	LJ2_001285	peptidase	P
LJ2	LJ2_001286	hypothetical protein
LJ2	LJ2_001287	hypothetical protein	P
LJ2	LJ2_001288	hypothetical protein
LJ2	LJ2_001289	hypothetical protein
LJ2	LJ2_001290	hypothetical protein
LJ2	LJ2_001291	hypothetical protein
LJ2	LJ2_001292	hypothetical protein
LJ2	LJ2_001293	hypothetical protein
LJ2	LJ2_001294	hypothetical protein
LJ2	LJ2_001295	hypothetical protein	P
LJ2	LJ2_001296	hypothetical protein
LJ2	LJ2_001297	hypothetical protein
LJ2	LJ2_001298	hypothetical protein
LJ2	LJ2_001299	hypothetical protein
LJ2	LJ2_001302	hypothetical protein
LJ2	LJ2_001303	hypothetical protein
LJ2	LJ2_001304	hypothetical protein
LJ2	LJ2_001305	hypothetical protein
LJ2	LJ2_001306	phage holin family protein
LJ2	LJ2_001307	glycoside hydrolase family 19 protein
LJ2	LJ2_001308	DUF2514 domain-containing protein	P
LJ2	LJ2_001311	hypothetical protein
LJ2	LJ2_001318	alpha/beta hydrolase	P
LJ2	LJ2_001319	NAD(P)H-dependent oxidoreductase
LJ2	LJ2_001322	ester cyclase
LJ2	LJ2_001327	alpha/beta fold hydrolase	P
LJ2	LJ2_001328	hypothetical protein
LJ2	LJ2_001393	cupin domain-containing protein	P
LJ2	LJ2_001394	LysR family transcriptional regulator
LJ2	LJ2_001402	Hcp family type VI secretion system effector	P
LJ2	LJ2_001403	hypothetical protein
LJ2	LJ2_001404	hypothetical protein
LJ2	LJ2_001406	DUF4942 domain-containing protein
LJ2	LJ2_001407	toxin
LJ2	LJ2_001408	type IV toxin-antitoxin system YeeU family antitoxin
LJ2	LJ2_001409	DNA repair protein RadC
LJ2	LJ2_001410	hypothetical protein	P
LJ2	LJ2_001411	hypothetical protein
LJ2	LJ2_001412	hypothetical protein
LJ2	LJ2_001413	50S ribosome-binding GTPase
LJ2	LJ2_001414	hypothetical protein
LJ2	LJ2_001415	inovirus-type Gp2 protein
LJ2	LJ2_001416	AlpA family phage regulatory protein
LJ2	LJ2_001417	hypothetical protein
LJ2	LJ2_001418	hypothetical protein
LJ2	LJ2_001419	flagellin	P
LJ2	LJ2_001420	transcriptional regulator	P
LJ2	LJ2_001422	hypothetical protein
LJ2	LJ2_001423	hypothetical protein
LJ2	LJ2_001424	DUF1156 domain-containing protein	P
LJ2	LJ2_001425	N-6 DNA methylase
LJ2	LJ2_001426	helix-turn-helix transcriptional regulator
LJ2	LJ2_001452	ABC transporter substrate-binding protein
LJ2	LJ2_001454	ABC transporter ATP-binding protein	P
LJ2	LJ2_001455	molybdate ABC transporter substrate-binding protein	P
LJ2	LJ2_001462	MFS transporter
LJ2	LJ2_001463	Lrp/AsnC family transcriptional regulator
LJ2	LJ2_001464	hypothetical protein	P
LJ2	LJ2_001465	DUF1311 domain-containing protein
LJ2	LJ2_001466	hypothetical protein
LJ2	LJ2_001467	GNAT family N-acetyltransferase
LJ2	LJ2_001468	hypothetical protein
LJ2	LJ2_001470	formate/nitrite transporter family protein
LJ2	LJ2_001541	ABC transporter substrate-binding protein	P
LJ2	LJ2_001542	TonB-dependent receptor	P
LJ2	LJ2_001547	membrane-bound PQQ-dependent dehydrogenase, glucose/quinate/shikimate family
LJ2	LJ2_001577	nuclear transport factor 2 family protein
LJ2	LJ2_001578	type 1 glutamine amidotransferase
LJ2	LJ2_001580	dynamin family protein
LJ2	LJ2_001581	chemotaxis protein	P
LJ2	LJ2_001597	mandelate racemase/muconate lactonizing enzyme family protein
LJ2	LJ2_001599	elongation factor 4
LJ2	LJ2_001602	TetR/AcrR family transcriptional regulator
LJ2	LJ2_001603	efflux RND transporter periplasmic adaptor subunit	P
LJ2	LJ2_001604	efflux RND transporter permease subunit
LJ2	LJ2_001605	multidrug effflux MFS transporter
LJ2	LJ2_001606	dienelactone hydrolase family protein
LJ2	LJ2_001634	hypothetical protein
LJ2	LJ2_001635	ORF6N domain-containing protein
LJ2	LJ2_001636	type II toxin-antitoxin system RelE/ParE family toxin
LJ2	LJ2_001637	HigA family addiction module antidote protein
LJ2	LJ2_001640	LysB family phage lysis regulatory protein	P
LJ2	LJ2_001641	lysozyme
LJ2	LJ2_001642	hypothetical protein
LJ2	LJ2_001650	hypothetical protein
LJ2	LJ2_001653	hypothetical protein
LJ2	LJ2_001655	DUF5405 family protein
LJ2	LJ2_001656	DUF2732 family protein
LJ2	LJ2_001657	replication protein B
LJ2	LJ2_001658	hypothetical protein
LJ2	LJ2_001659	hypothetical protein
LJ2	LJ2_001660	hypothetical protein
LJ2	LJ2_001661	hypothetical protein
LJ2	LJ2_001662	phage regulatory CII family protein
LJ2	LJ2_001665	DUF262 domain-containing protein
LJ2	LJ2_001666	hypothetical protein
LJ2	LJ2_001668	HNH endonuclease
LJ2	LJ2_001669	hypothetical protein
LJ2	LJ2_001670	hypothetical protein
LJ2	LJ2_001673	DUF4145 domain-containing protein
LJ2	LJ2_001674	hypothetical protein
LJ2	LJ2_001675	hypothetical protein
LJ2	LJ2_001676	hypothetical protein
LJ2	LJ2_001728	methyltransferase regulatory domain-containing protein	P
LJ2	LJ2_001729	DegT/DnrJ/EryC1/StrS family aminotransferase	P
LJ2	LJ2_001731	Gfo/Idh/MocA family oxidoreductase
LJ2	LJ2_001732	FkbM family methyltransferase	P
LJ2	LJ2_001802	helix-turn-helix domain-containing protein
LJ2	LJ2_001803	MFS transporter	P
LJ2	LJ2_001812	MFS transporter	P
LJ2	LJ2_001813	MFS transporter	P
LJ2	LJ2_001824	hypothetical protein
LJ2	LJ2_001826	cupin domain-containing protein	P
LJ2	LJ2_001889	cation:dicarboxylase symporter family transporter
LJ2	LJ2_001895	MarR family transcriptional regulator
LJ2	LJ2_001924	hypothetical protein
LJ2	LJ2_001925	type IV secretion protein Rhs
LJ2	LJ2_001932	zinc-dependent alcohol dehydrogenase family protein
LJ2	LJ2_001937	hypothetical protein
LJ2	LJ2_001938	LysR family transcriptional regulator
LJ2	LJ2_001939	SDR family oxidoreductase
LJ2	LJ2_001940	SDR family NAD(P)-dependent oxidoreductase
LJ2	LJ2_001941	AraC family transcriptional regulator	P
LJ2	LJ2_001942	LysR family transcriptional regulator
LJ2	LJ2_001943	integrase arm-type DNA-binding domain-containing protein
LJ2	LJ2_001945	Lrp/AsnC family transcriptional regulator
LJ2	LJ2_001946	aldo/keto reductase
LJ2	LJ2_001950	LacI family DNA-binding transcriptional regulator	P
LJ2	LJ2_001951	MFS transporter
LJ2	LJ2_001952	glycoside hydrolase family 31 protein
LJ2	LJ2_001956	hypothetical protein
LJ2	LJ2_001957	hypothetical protein
LJ2	LJ2_001964	DUF2384 domain-containing protein
LJ2	LJ2_001983	hypothetical protein
LJ2	LJ2_001992	hypothetical protein
LJ2	LJ2_002006	fimbrial protein	P
LJ2	LJ2_002007	fimbria/pilus periplasmic chaperone	P
LJ2	LJ2_002009	fimbrial protein	P
LJ2	LJ2_002010	fimbrial protein	P
LJ2	LJ2_002011	helix-turn-helix domain-containing protein	P
LJ2	LJ2_002036	CPBP family intramembrane metalloprotease	P
LJ2	LJ2_002040	arylsulfatase regulator
LJ2	LJ2_002043	OsmC family protein
LJ2	LJ2_002044	DSD1 family PLP-dependent enzyme
LJ2	LJ2_002045	ornithine cyclodeaminase family protein
LJ2	LJ2_002046	threo-3-hydroxy-L-aspartate ammonia-lyase
LJ2	LJ2_002047	transcriptional regulator
LJ2	LJ2_002048	hypothetical protein
LJ2	LJ2_002049	GlsB/YeaQ/YmgE family stress response membrane protein
LJ2	LJ2_002050	AAA family ATPase
LJ2	LJ2_002051	2OG-Fe(II) oxygenase
LJ2	LJ2_002052	aspartate aminotransferase family protein	P
LJ2	LJ2_002053	sulfotransferase family protein
LJ2	LJ2_002054	TauD/TfdA family dioxygenase	P
LJ2	LJ2_002055	SDR family oxidoreductase
LJ2	LJ2_002071	MCP four helix bundle domain-containing protein	P
LJ2	LJ2_002072	phosphatase PAP2 family protein
LJ2	LJ2_002108	hypothetical protein
LJ2	LJ2_002116	immunity 63 family protein
LJ2	LJ2_002117	hypothetical protein
LJ2	LJ2_002118	hypothetical protein
LJ2	LJ2_002123	type III effector HrpK
LJ2	LJ2_002144	ClbS/DfsB family four-helix bundle protein
LJ2	LJ2_002151	hypothetical protein
LJ2	LJ2_002152	GTP-binding protein
LJ2	LJ2_002153	AAA family ATPase
LJ2	LJ2_002154	RNA ligase family protein
LJ2	LJ2_002157	HAMP domain-containing histidine kinase	P
LJ2	LJ2_002159	phosphoethanolamine transferase EptA	P
LJ2	LJ2_002161	glycoside hydrolase	P
LJ2	LJ2_002162	peptidoglycan synthase
LJ2	LJ2_002163	substrate-binding domain-containing protein	P
LJ2	LJ2_002164	ABC transporter permease subunit
LJ2	LJ2_002185	superoxide dismutase family protein	P
LJ2	LJ2_002197	TetR family transcriptional regulator
LJ2	LJ2_002198	MFS transporter
LJ2	LJ2_002201	HTH-type transcriptional regulator ArgP	P
LJ2	LJ2_002202	DUF3811 domain-containing protein
LJ2	LJ2_002205	DUF2384 domain-containing protein
LJ2	LJ2_002212	aromatic amino acid DMT transporter YddG
LJ2	LJ2_002214	hypothetical protein	P
LJ2	LJ2_002215	tyrosyl-tRNA deacylase	P
LJ2	LJ2_002216	hypothetical protein
LJ2	LJ2_002217	mannosyl-3-phosphoglycerate phosphatase-related protein
LJ2	LJ2_002218	glycosyl transferase
LJ2	LJ2_002219	histidinol-phosphate aminotransferase family protein
LJ2	LJ2_002252	aminotransferase class V-fold PLP-dependent enzyme	P
LJ2	LJ2_002263	glycosyltransferase	P
LJ2	LJ2_002264	AraC family transcriptional regulator	P
LJ2	LJ2_002315	hemerythrin domain-containing protein	P
LJ2	LJ2_002318	6-phosphofructokinase
LJ2	LJ2_002319	PTS sugar transporter subunit IIB
LJ2	LJ2_002320	PTS sugar transporter subunit IIC
LJ2	LJ2_002321	hypothetical protein
LJ2	LJ2_002322	PTS sugar transporter subunit IIA	P
LJ2	LJ2_002323	AAA family ATPase
LJ2	LJ2_002324	tagatose-bisphosphate aldolase
LJ2	LJ2_002383	pheST operon leader peptide PheM
LJ2	LJ2_002404	hypothetical protein
LJ2	LJ2_002429	extensin family protein
LJ2	LJ2_002451	PTS lactose/cellobiose transporter subunit IIA
LJ2	LJ2_002452	carbohydrate porin
LJ2	LJ2_002515	triphosphoribosyl-dephospho-CoA synthase CitG
LJ2	LJ2_002516	citrate lyase holo-[acyl-carrier protein] synthase
LJ2	LJ2_002517	citrate lyase subunit alpha
LJ2	LJ2_002518	citrate (pro-3S)-lyase subunit beta
LJ2	LJ2_002519	citrate lyase acyl carrier protein
LJ2	LJ2_002520	[citrate (pro-3S)-lyase] ligase
LJ2	LJ2_002521	fumarylacetoacetate hydrolase family protein
LJ2	LJ2_002522	2-hydroxycarboxylate transporter family protein
LJ2	LJ2_002523	sensor histidine kinase	P
LJ2	LJ2_002524	response regulator	P
LJ2	LJ2_002526	his operon leader peptide
LJ2	LJ2_002564	lysine exporter LysO family protein	P
LJ2	LJ2_002569	heavy metal-binding domain-containing protein
LJ2	LJ2_002575	hypothetical protein
LJ2	LJ2_002644	hypothetical protein
LJ2	LJ2_002646	hypothetical protein
LJ2	LJ2_002647	antirepressor protein
LJ2	LJ2_002651	hypothetical protein
LJ2	LJ2_002652	hypothetical protein
LJ2	LJ2_002653	hypothetical protein
LJ2	LJ2_002654	hypothetical protein
LJ2	LJ2_002655	hypothetical protein
LJ2	LJ2_002657	single-stranded DNA-binding protein
LJ2	LJ2_002658	ProQ/FinO family protein
LJ2	LJ2_002659	helix-turn-helix domain-containing protein
LJ2	LJ2_002660	hypothetical protein
LJ2	LJ2_002661	lytic transglycosylase domain-containing protein	P
LJ2	LJ2_002662	hypothetical protein
LJ2	LJ2_002663	hypothetical protein
LJ2	LJ2_002664	DNA-binding protein
LJ2	LJ2_002665	hypothetical protein
LJ2	LJ2_002666	hypothetical protein
LJ2	LJ2_002668	GyrI-like domain-containing protein
LJ2	LJ2_002731	YegP family protein
LJ2	LJ2_002761	PD-(D/E)XK nuclease family protein
LJ2	LJ2_002772	GGDEF domain-containing protein	P
LJ2	LJ2_002773	GntR family transcriptional regulator
LJ2	LJ2_002774	3-carboxy-cis,cis-muconate cycloisomerase
LJ2	LJ2_002782	helix-turn-helix transcriptional regulator
LJ2	LJ2_002783	helix-turn-helix transcriptional regulator
LJ2	LJ2_002784	helix-turn-helix domain-containing protein
LJ2	LJ2_002789	hypothetical protein
LJ2	LJ2_002806	hypothetical protein
LJ2	LJ2_002807	RNA-directed DNA polymerase	P
LJ2	LJ2_002808	hypothetical protein
LJ2	LJ2_002813	hypothetical protein
LJ2	LJ2_002814	tyrosine-type recombinase/integrase
LJ2	LJ2_002815	hypothetical protein
LJ2	LJ2_002816	mobilization protein mobC
LJ2	LJ2_002820	TerB N-terminal domain-containing protein
LJ2	LJ2_002821	ATP-binding protein
LJ2	LJ2_002823	hypothetical protein	P
LJ2	LJ2_002824	oxidoreductase
LJ2	LJ2_002825	tyrosine--tRNA ligase
LJ2	LJ2_002833	helix-turn-helix domain-containing protein
LJ2	LJ2_002834	MFS transporter	P
LJ2	LJ2_002835	multidrug effflux MFS transporter
LJ2	LJ2_002839	dihydrolipoyl dehydrogenase
LJ2	LJ2_002842	DASS family sodium-coupled anion symporter
LJ2	LJ2_002843	citryl-CoA lyase
LJ2	LJ2_002844	CoA transferase
LJ2	LJ2_002845	IclR family transcriptional regulator	P
LJ2	LJ2_002847	multidrug effflux MFS transporter
LJ2	LJ2_002851	DUF3313 domain-containing protein	P
LJ2	LJ2_002852	paraquat-inducible protein A
LJ2	LJ2_002853	paraquat-inducible protein A
LJ2	LJ2_002854	MCE family protein	P
LJ2	LJ2_002855	membrane integrity-associated transporter subunit PqiC	P
LJ2	LJ2_002856	TetR/AcrR family transcriptional regulator
LJ2	LJ2_002860	hypothetical protein
LJ2	LJ2_002867	ABC transporter substrate-binding protein	P
LJ2	LJ2_002877	hypothetical protein
LJ2	LJ2_002878	hypothetical protein	P
LJ2	LJ2_002882	MCP four helix bundle domain-containing protein	P
LJ2	LJ2_002896	ABC transporter ATP-binding protein
LJ2	LJ2_002897	ABC transporter permease
LJ2	LJ2_002898	ABC transporter substrate-binding protein	P
LJ2	LJ2_002919	hypothetical protein
LJ2	LJ2_002942	zinc-binding alcohol dehydrogenase family protein
LJ2	LJ2_002944	LysR family transcriptional regulator
LJ2	LJ2_002953	PRD domain-containing protein
LJ2	LJ2_002991	IS3 family transposase
LJ2	LJ2_002993	NAD-dependent epimerase	P
LJ2	LJ2_002994	glycosyltransferase	P
LJ2	LJ2_002995	oligosaccharide flippase family protein	P
LJ2	LJ2_002996	DUF616 domain-containing protein
LJ2	LJ2_002997	glycosyltransferase	P
LJ2	LJ2_002998	EpsG family protein	P
LJ2	LJ2_002999	glycosyltransferase family 2 protein	P
LJ2	LJ2_003018	esterase-like activity of phytase family protein
LJ2	LJ2_003076	ABC transporter ATP-binding protein
LJ2	LJ2_003077	ABC transporter substrate-binding protein	P
LJ2	LJ2_003078	iron ABC transporter permease
LJ2	LJ2_003140	LysR family transcriptional regulator
LJ2	LJ2_003142	DUF1446 domain-containing protein
LJ2	LJ2_003143	hypothetical protein
LJ2	LJ2_003144	acetate CoA-transferase subunit alpha
LJ2	LJ2_003145	CoA transferase subunit B
LJ2	LJ2_003146	acetyl-CoA C-acetyltransferase
LJ2	LJ2_003147	Tar ligand binding domain-containing protein	P
LJ2	LJ2_003148	esterase
LJ2	LJ2_003151	hypothetical protein	P
LJ2	LJ2_003249	hypothetical protein
LJ2	LJ2_003329	Fe(3+)-dicitrate ABC transporter substrate-binding protein FecB	P
LJ2	LJ2_003330	iron-dicitrate ABC transporter permease FecC	P
LJ2	LJ2_003331	Fe(3+) dicitrate ABC transporter permease subunit FecD	P
LJ2	LJ2_003334	hypothetical protein
LJ2	LJ2_003335	type II toxin-antitoxin system PemK/MazF family toxin	P
LJ2	LJ2_003339	DUF262 domain-containing protein
LJ2	LJ2_003341	hypothetical protein
LJ2	LJ2_003347	hypothetical protein
LJ2	LJ2_003353	hypothetical protein
LJ2	LJ2_003354	SocA family protein
LJ2	LJ2_003355	hypothetical protein
LJ2	LJ2_003424	phosphonate ABC transporter, permease protein PhnE
LJ2	LJ2_003425	phosphonate ABC transporter, permease protein PhnE
LJ2	LJ2_003426	phosphonate ABC transporter substrate-binding protein	P
LJ2	LJ2_003427	phosphonate ABC transporter ATP-binding protein	P
LJ2	LJ2_003435	phosphonate metabolism transcriptional regulator PhnF	P
LJ2	LJ2_003447	SDR family NAD(P)-dependent oxidoreductase
LJ2	LJ2_003455	MarR family transcriptional regulator
LJ2	LJ2_003456	alpha/beta hydrolase
LJ2	LJ2_003458	NAD(P)H-dependent oxidoreductase
LJ2	LJ2_003459	TetR/AcrR family transcriptional regulator
LJ2	LJ2_003460	hypothetical protein
LJ2	LJ2_003461	Gfo/Idh/MocA family oxidoreductase
LJ2	LJ2_003462	LysR family transcriptional regulator
LJ2	LJ2_003463	sulfite exporter TauE/SafE family protein
LJ2	LJ2_003465	hypothetical protein
LJ2	LJ2_003466	TetR family transcriptional regulator
LJ2	LJ2_003474	DUF2569 domain-containing protein	P
LJ2	LJ2_003478	hypothetical protein
LJ2	LJ2_003491	Sua5/YciO/YrdC/YwlC family protein
LJ2	LJ2_003495	helix-hairpin-helix domain-containing protein
LJ2	LJ2_003599	cupin domain-containing protein
LJ2	LJ2_003610	hypothetical protein	P
LJ2	LJ2_003617	MHS family MFS transporter
LJ2	LJ2_003618	hypothetical protein
LJ2	LJ2_003619	amidase	P
LJ2	LJ2_003620	DUF2848 domain-containing protein
LJ2	LJ2_003621	GntR family transcriptional regulator	P
LJ2	LJ2_003631	lactaldehyde reductase
LJ2	LJ2_003632	alpha/beta hydrolase	P
LJ2	LJ2_003654	amidohydrolase
LJ2	LJ2_003711	hypothetical protein
LJ2	LJ2_003712	SIR2 family protein	P
LJ2	LJ2_003763	hypothetical protein
LJ2	LJ2_003814	Hcp family type VI secretion system effector	P
LJ2	LJ2_003815	hypothetical protein
LJ2	LJ2_003816	hypothetical protein
LJ2	LJ2_003817	YjeO family protein
LJ2	LJ2_003823	aldo/keto reductase
LJ2	LJ2_003824	nuclear transport factor 2 family protein
LJ2	LJ2_003825	alkene reductase
LJ2	LJ2_003826	LysR family transcriptional regulator
LJ2	LJ2_003828	L-rhamnose/proton symporter RhaT
LJ2	LJ2_003846	carbonic anhydrase
LJ2	LJ2_003847	SulP family inorganic anion transporter
LJ2	LJ2_003848	DUF1615 domain-containing protein
LJ2	LJ2_003849	HNH endonuclease
LJ2	LJ2_003855	fosfomycin resistance glutathione transferase	P
LJ2	LJ2_003867	McrC family protein
LJ2	LJ2_003868	AAA family ATPase
LJ2	LJ2_003869	type I restriction endonuclease subunit R
LJ2	LJ2_003870	restriction endonuclease subunit S	P
LJ2	LJ2_003873	hypothetical protein
LJ2	LJ2_003874	7-cyano-7-deazaguanine synthase
LJ2	LJ2_003883	hypothetical protein
LJ2	LJ2_003899	PAS domain-containing protein	P
LJ2	LJ2_003900	helix-turn-helix transcriptional regulator	P
LJ2	LJ2_003914	MFS transporter	P
LJ2	LJ2_003921	carbohydrate porin	P
LJ2	LJ2_003941	transcription antiterminator	P
LJ2	LJ2_003942	PTS sugar transporter subunit IIA
LJ2	LJ2_003943	PTS fructose transporter subunit IIB
LJ2	LJ2_003944	PTS fructose transporter subunit IIC
LJ2	LJ2_003945	class II fructose-bisphosphate aldolase family protein
LJ2	LJ2_003946	ketose-bisphosphate aldolase
LJ2	LJ2_003947	NAD(P)H-dependent oxidoreductase
LJ2	LJ2_003948	LysR family transcriptional regulator	P
LJ2	LJ2_003949	aldo/keto reductase
LJ2	LJ2_003955	hypothetical protein
LJ2	LJ2_003976	GFA family protein
LJ2	LJ2_004038	hypothetical protein
LJ2	LJ2_004040	endonuclease/exonuclease/phosphatase family protein
LJ2	LJ2_004128	YjeO family protein
LJ2	LJ2_004129	hypothetical protein
LJ2	LJ2_004130	Hcp family type VI secretion system effector	P
LJ2	LJ2_004151	glycosyltransferase	P
LJ2	LJ2_004154	hypothetical protein	P
LJ2	LJ2_004155	glycosyltransferase family 9 protein	P
LJ2	LJ2_004175	tyrosine-type recombinase/integrase
LJ2	LJ2_004176	hypothetical protein
LJ2	LJ2_004177	hypothetical protein
LJ2	LJ2_004178	hypothetical protein
LJ2	LJ2_004179	DNA adenine methylase	P
LJ2	LJ2_004181	hypothetical protein	P
LJ2	LJ2_004182	helix-turn-helix transcriptional regulator
LJ2	LJ2_004183	hypothetical protein
LJ2	LJ2_004184	AlpA family transcriptional regulator
LJ2	LJ2_004185	hypothetical protein
LJ2	LJ2_004188	type II toxin-antitoxin system Phd/YefM family antitoxin
LJ2	LJ2_004189	type II toxin-antitoxin system VapC family toxin
LJ2	LJ2_004195	GrpB family protein
LJ2	LJ2_004213	XylR family transcriptional regulator
LJ2	LJ2_004214	sugar ABC transporter permease
LJ2	LJ2_004215	xylose ABC transporter ATP-binding protein
LJ2	LJ2_004216	D-xylose ABC transporter substrate-binding protein
LJ2	LJ2_004217	xylose isomerase
LJ2	LJ2_004218	xylulokinase
LJ2	LJ2_004233	N-acetyltransferase	P
LJ2	LJ2_004234	HAMP domain-containing protein	P
LJ2	LJ2_004242	LysE family translocator
LJ2	LJ2_004243	SMI1/KNR4 family protein
LJ2	LJ2_004329	DUF4026 domain-containing protein
LJ2	LJ2_004337	DUF535 domain-containing protein
LJ2	LJ2_004350	GGDEF domain-containing protein	P
LJ2	LJ2_004351	WYL domain-containing protein
LJ2	LJ2_004352	poly-beta-1,6 N-acetyl-D-glucosamine export porin PgaA	P
LJ2	LJ2_004353	poly-beta-1,6-N-acetyl-D-glucosamine N-deacetylase PgaB
LJ2	LJ2_004354	poly-beta-1,6 N-acetyl-D-glucosamine synthase
LJ2	LJ2_004355	poly-beta-1,6-N-acetyl-D-glucosamine biosynthesis protein PgaD	P
LJ2	LJ2_004358	acyltransferase

## Sheet: Table S4
Table S4. Secretion systems predicted in the genomes of strains LJ1 and LJ2
System	Function	Genes in LJ1 genome	Genes in LJ2 genome
T1SS	ABC-type PrtDEF secreting proteases	prtE (LJ1_001751), prtD (LJ1_001750), prtF (LJ1_001752)	prtE (LJ2_002705), prtD (LJ2_002706), prtF (LJ2_002704)
	Bacteriocin/lantibiotic exporter	lssB (LJ1_003195), lssE (LJ1_003196), lssF (LJ1_003194)	lssB (LJ2_001190), lssE (LJ2_001189), lssF (LJ2_001191)
	Secreting adhesin to attach to root surfaces	lapE (LJ1_001041), lapB (LJ1_001042), lapB (LJ1_001045), lapC (LJ1_001043)	lapE (LJ2_003314), lapB (LJ2_003310), lapD (LJ2_003313), lapC (LJ2_003312)
	has-cluster encoding components transporting siderophore	hasD (LJ1_001515), hasE (LJ1_001514), hasF (LJ1_001513)	hasD (LJ2_002890), hasE (LJ2_002891), hasF (LJ2_002892)
T2SS	T2SS out	outO (LJ1_003014), outN (LJ1_003015), outM (LJ1_003016), outL (LJ1_003017), outK (LJ1_003018), outJ (LJ1_003019), outI (LJ1_003020), outH (LJ1_003021), outG (LJ1_003022), outF (LJ1_003023), outE (LJ1_003024), outD (LJ1_003025), outC (LJ1_003026), outB (LJ1_003029), outS (LJ1_003030)	outO (LJ2_001449), outN (LJ2_001448), outM (LJ2_001447), outL (LJ2_001446), outK (LJ2_001445), outJ (LJ2_001444), outI (LJ2_001443), outH (LJ2_001442), outG (LJ2_001441), outF (LJ2_001440), outE (LJ2_001439), outD (LJ2_001438), outC (LJ2_001437), outB (LJ2_001434), outS (LJ2_001433)
	Twin-arginine translocation (Tat) protein system	tatA (LJ1_001218, LJ1_004167), tatB (LJ1_004166), tatC (LJ1_004165)	tatA (LJ2_003131, LJ2_004104), tatB (LJ2_004103), tatC (LJ2_004102)
	Others	cpaA (LJ1_000764), cpaB (LJ1_000765), cpaC (LJ1_000766), cpaD (LJ1_000767), cpaE (LJ1_000768), cpaF (LJ1_000769), cpaG (LJ1_000770), cpaH (LJ1_000771), pilT (LJ1_003509), ppdD (LJ1_003623), hofB (LJ1_003624), hofC (LJ1_003625), hofQ (LJ1_003993)	cpaH (LJ2_003582), cpaG (LJ2_003583), cpaF (LJ2_003584), cpaE (LJ2_003585), cpaD (LJ2_003586), cpaC (LJ2_003587), cpaB (LJ2_003588), cpaA (LJ2_003589), pilT (LJ2_000832), ppdD (LJ2_000700), hofB (LJ2_000699), hofC (LJ2_000698), hofQ (LJ2_000381)
T3SS	dsp/hrp/hrc cluster	dspF (LJ1_002343), dspE (LJ1_002344), hrpW (LJ1_002345), hrpN (LJ1_002354), hrpV (LJ1_002355), hrpT (LJ1_002356), hrcC (LJ1_002357), hrpG(LJ1_002358), hrpF (LJ1_002359), hrpE (LJ1_002360), hrpD (LJ1_002361), hrcJ (LJ1_002362), hrpB (LJ1_002363), hrpA (LJ1_002364), hrpS (LJ1_002366), hrpY (LJ1_002367), hrpX (LJ1_002368), hrpL (LJ1_002369), hrpJ (LJ1_002370), hrpI (LJ1_002371), hrpQ (LJ1_002372), h…	dspF (LJ2_002112), dspE (LJ2_002111), hrpW (LJ2_002110), hrpN (LJ2_002107), hrpV (LJ2_002106), hrpT (LJ2_002105), hrcC (LJ2_002105),hrpG (LJ2_002103), hrpF (LJ2_002102), hrpE (LJ2_002101), hrpD (LJ2_002100), hrcJ (LJ2_002099), hrpB (LJ2_002098), hrpA (LJ2_002097), hrpS (LJ2_002095), hrpY (LJ2_002094), hrpX (LJ2_002093), hrpL (LJ2_002092), hrpJ (LJ2_002091), hrpI (LJ2_002090), hrpQ (LJ2_002089), h…
T4SS	T4SS-virB	LJ1_001588, LJ1_001589, virB11 (LJ1_001590), trbI/virB10 (LJ1_001591), virB9 (LJ1_001592), virB8 (LJ1_001593), virB6 (LJ1_001595), virB5 (LJ1_001597), virB3 (LJ1_001598), trbC/virB2 (LJ1_001599), virB1 (LJ1_001600)	LJ2_002803, LJ2_002802, virB11 (LJ2_002801), trbI/virB10 (LJ2_002800), virB9 (LJ2_002799), virB8 (LJ2_002798), virB6 (LJ2_002796), virB5 (LJ2_002794), virB3 (LJ2_002793), trbC/virB2 ( LJ2_002792), virB1 (LJ2_002791)
	T4SS-tra	LJ1_003826, LJ1_003828, TraD (LJ1_003829), LJ1_003830, LJ1_003832, LJ1_003833, LJ1_003834, LJ1_003835, LJ1_003836, LJ1_003837, LJ1_003838, LJ1_003839, LJ1_003840, LJ1_003841, LJ1_003842, LJ1_003843, LJ1_003844, traG (LJ1_003845), traI (LJ1_003848)	/
T5SS	Autotransporter	LJ1_001208, LJ1_002287	LJ2_002145, LJ2_003150
	ShlB/HecB family hemolysin secretion/activation protein	LJ1_000065, LJ1_000388, LJ1_002341	LJ2_000080, LJ2_001977, LJ2_002114
T6SS	imp/vas operon	LJ1_002759, hcp (LJ1_003561), vasI (LJ1_003849), paar1 (LJ1_003852), vgrG1 (LJ1_003854), hcp1 (LJ1_003855)	vgrG (LJ2_000061), hcp (LJ2_000062), vgrG (LJ2_000105), hcp (LJ2_000775), vgrG (LJ2_000981), tssB (LJ2_001019), tssC (LJ2_001020), tssE (LJ2_001021), tssF (LJ2_001022), tssG (LJ2_001023), tagH (LJ2_001024), tssJ (LJ2_001025), tssK (LJ2_001026), tssL (LJ2_001027), tssH (LJ2_001028), vasI (LJ2_001029), tagO (LJ2_001030), tssA2 (LJ2_001031), tssM (LJ2_001032), tssA1 (LJ2_001033), LJ2_001034, hcp1 (L…

## Sheet: Table S5
Table S5. Top 10 best hits for each gene in the fimbrial gene cluster in the BLASTP search against the RefSeq Protein database.
Query	Accession	Scientific Name	Max Score	Total Score	Query Cover	E value	Per. ident	Acc. Len	Description
LJ1_002347	WP_225084775.1	Pectobacterium sp. LJ1	349	349	1	2e-121	100	177	type 1 fimbrial protein [Pectobacterium sp. LJ1]
	WP_064757887.1	Klebsiella pneumoniae	209	209	0.99	4e-66	61.67	181	type 1 fimbrial protein [Klebsiella pneumoniae]
	WP_008910092.1	Providencia burhodogranariea	204	204	1	3e-64	58.76	173	type 1 fimbrial protein [Providencia burhodogranariea]
	WP_165678483.1	Pseudomonas otitidis	182	182	1	2e-55	53.33	180	type 1 fimbrial protein [Pseudomonas otitidis]
	WP_227024359.1	Pantoea agglomerans	127	127	0.9	2e-33	45.68	184	type 1 fimbrial protein [Pantoea agglomerans]
	WP_039392282.1	Pantoea agglomerans	126	126	0.9	2e-33	45.68	182	type 1 fimbrial protein [Pantoea agglomerans]
	WP_099257893.1	Pantoea agglomerans	124	124	0.9	1e-32	45.68	182	type 1 fimbrial protein [Pantoea agglomerans]
	WP_023266422.1	Shewanella decolorationis	123	123	0.99	4e-32	44.75	175	type 1 fimbrial protein [Shewanella decolorationis]
	WP_188870760.1	Shewanella xiamenensis	122	122	0.99	5e-32	44.75	175	type 1 fimbrial protein [Shewanella xiamenensis]
	WP_110026776.1	Mangrovibacter plantisponsor	122	122	1	5e-32	42.31	177	type 1 fimbrial protein [Mangrovibacter plantisponsor]
LJ1_002348	WP_225084776.1	Pectobacterium sp. LJ1	482	482	1	7e-172	100	240	molecular chaperone [Pectobacterium sp. LJ1]
	WP_008910091.1	Providencia burhodogranariea	259	259	0.99	9e-84	54.13	243	molecular chaperone [Providencia burhodogranariea]
	WP_165678484.1	Pseudomonas otitidis	253	253	0.98	2e-81	54.43	241	molecular chaperone [Pseudomonas otitidis]
	WP_158414423.1	Klebsiella pneumoniae	248	248	0.97	1e-79	51.06	245	molecular chaperone [Klebsiella pneumoniae]
	WP_154601925.1	Providencia alcalifaciens	237	237	0.96	3e-75	51.72	243	molecular chaperone [Providencia alcalifaciens]
	WP_217557717.1	Vibrio metschnikovii	150	150	0.95	3e-41	36.97	248	molecular chaperone [Vibrio metschnikovii]
	WP_083548642.1	Shewanella sp. SACH	149	149	0.9	2e-40	37.33	248	molecular chaperone [Shewanella sp. SACH]
	WP_080760197.1	Pantoea agglomerans	148	148	0.93	2e-40	37.55	248	fimbria/pilus periplasmic chaperone [Pantoea agglomerans]
	WP_169888285.1	Pseudomonas proteolytica	148	148	0.87	3e-40	35.14	250	fimbria/pilus periplasmic chaperone [Pseudomonas proteolytica]
	WP_111138283.1	Pantoea sp. ARC607	148	148	0.98	3e-40	36.9	245	fimbria/pilus periplasmic chaperone [Pantoea sp. ARC607]
LJ1_002349	WP_225084777.1	Pectobacterium sp. LJ1	1732	1732	1	0	100	854	fimbrial biogenesis outer membrane usher protein [Pectobacterium sp. LJ1]
	WP_008910090.1	Providencia burhodogranariea	1196	1196	1	0	68.42	855	fimbrial biogenesis outer membrane usher protein [Providencia burhodogranariea]
	WP_048994169.1	Klebsiella pneumoniae	1108	1108	0.99	0	62.65	855	fimbrial biogenesis outer membrane usher protein [Klebsiella pneumoniae]
	WP_165678485.1	Pseudomonas otitidis	1084	1084	0.98	0	62.25	848	fimbrial biogenesis outer membrane usher protein [Pseudomonas otitidis]
	WP_154601924.1	Providencia alcalifaciens	998	998	0.96	0	60.82	855	fimbrial biogenesis outer membrane usher protein [Providencia alcalifaciens]
	WP_227591444.1	Acinetobacter sp. Marseille-Q1620	632	632	0.96	0	40.78	835	fimbrial biogenesis outer membrane usher protein [Acinetobacter sp. Marseille-Q1620]
	WP_069861765.1	Pseudomonas humi	631	631	0.99	0	40.09	879	fimbrial biogenesis outer membrane usher protein [Pseudomonas humi]
	WP_228212220.1	Acinetobacter stercoris	630	630	0.96	0	40.78	835	fimbrial biogenesis outer membrane usher protein [Acinetobacter stercoris]
	WP_058488640.1	unclassified Pseudomonas	625	625	0.99	0	39.86	879	fimbrial biogenesis outer membrane usher protein [unclassified Pseudomonas]
	WP_009618019.1	unclassified Pseudomonas	623	623	0.99	0	39.75	879	fimbrial biogenesis outer membrane usher protein [unclassified Pseudomonas]
LJ1_002350	WP_225084778.1	Pectobacterium sp. LJ1	971	971	1	0	100	480	fimbrial protein [Pectobacterium sp. LJ1]
	WP_048994168.1	Klebsiella pneumoniae	745	745	0.99	0	74.84	477	fimbrial protein [Klebsiella pneumoniae]
	WP_008910089.1	Providencia burhodogranariea	711	711	0.97	0	72.34	481	fimbrial protein [Providencia burhodogranariea]
	WP_154601923.1	Providencia alcalifaciens	709	709	0.98	0	71.82	478	fimbrial protein [Providencia alcalifaciens]
	WP_165678486.1	Pseudomonas otitidis	645	645	0.88	0	70.63	430	fimbrial protein [Pseudomonas otitidis]
	WP_111740346.1	Leminorella richardii	242	242	0.97	4e-71	36.42	449	fimbrial protein [Leminorella richardii]
	WP_140920713.1	Insectihabitans xujianqingii	241	241	0.97	2e-70	35.86	449	fimbrial protein [Insectihabitans xujianqingii]
	WP_036406374.1	Morganella morganii	240	240	0.99	2e-70	36.42	444	fimbrial protein [Morganella morganii]
	WP_025151646.1	Morganella morganii	240	240	0.99	2e-70	36.21	444	fimbrial protein [Morganella morganii]
	WP_228398216.1	Insectihabitans xujianqingii	240	240	0.97	2e-70	36.29	449	fimbrial protein [Insectihabitans xujianqingii]
LJ1_002351	WP_225084779.1	Pectobacterium sp. LJ1	502	502	1	2e-179	100	250	molecular chaperone [Pectobacterium sp. LJ1]
	WP_195848739.1	Providencia alcalifaciens	249	249	1	1e-79	48.4	252	molecular chaperone [Providencia alcalifaciens]
	WP_165678487.1	Pseudomonas otitidis	244	244	0.92	1e-77	52.59	252	molecular chaperone [Pseudomonas otitidis]
	WP_148675264.1	Klebsiella pneumoniae	223	223	0.98	1e-69	43.9	248	molecular chaperone [Klebsiella pneumoniae]
	WP_008910088.1	Providencia burhodogranariea	211	211	0.65	7e-66	60.74	168	molecular chaperone [Providencia burhodogranariea]
	WP_106403184.1	Metakosakonia massiliensis	148	148	0.99	3e-40	35.34	241	molecular chaperone [Metakosakonia massiliensis]
	WP_164731426.1	Entomomonas moraniae	147	147	0.75	2e-39	39.06	254	molecular chaperone [Entomomonas moraniae]
	WP_047720204.1	Klebsiella oxytoca	143	143	0.78	2e-38	38.46	241	molecular chaperone [Klebsiella oxytoca]
	WP_023329395.1	Klebsiella oxytoca	143	143	0.79	3e-38	38.38	241	molecular chaperone [Klebsiella oxytoca]
	WP_023320498.1	Klebsiella oxytoca	143	143	0.79	4e-38	38.38	241	molecular chaperone [Klebsiella oxytoca]
LJ1_002352	WP_225084780.1	Pectobacterium sp. LJ1	565	565	1	0	100	286	MarR family transcriptional regulator [Pectobacterium sp. LJ1]
	WP_047626695.1	Enterobacter sp. ZOR0014	335	335	0.99	3e-112	58.8	287	hypothetical protein [Enterobacter sp. ZOR0014]
	WP_032640038.1	Enterobacter	331	331	0.99	1e-110	57.75	305	MarR family transcriptional regulator [Enterobacter]
	WP_064786220.1	Gammaproteobacteria	331	331	0.99	2e-110	57.75	305	MarR family transcriptional regulator [Gammaproteobacteria]
	WP_223036004.1	Klebsiella sp. CTHL.F3a	328	328	0.99	1e-109	55.63	291	MarR family transcriptional regulator [Klebsiella sp. CTHL.F3a]
	WP_170101081.1	Klebsiella sp. DNRA6	327	327	0.99	5e-109	55.28	291	MarR family transcriptional regulator [Klebsiella sp. DNRA6]
	WP_072716703.1	Escherichia coli	319	319	0.99	6e-106	55.99	305	MarR family transcriptional regulator [Escherichia coli]
	WP_180397350.1	Escherichia coli	292	292	0.91	1e-95	55.13	263	MarR family transcriptional regulator [Escherichia coli]
	WP_219347783.1	Lelliottia amnigena	220	220	0.66	2e-68	57.07	199	hypothetical protein [Lelliottia amnigena]
	WP_153742431.1	Kluyvera intermedia	201	201	0.95	2e-59	38.49	295	MarR family transcriptional regulator [Kluyvera intermedia]
LJ1_002353	WP_225084781.1	Pectobacterium sp. LJ1	210	210	1	1e-68	100	106	hypothetical protein [Pectobacterium sp. LJ1]
